# Supplementary material for: Multi-omics integration identifies NK cell-mediated cytotoxicity as a therapeutic target in systemic lupus erythematosus
Source: Front Immunol. 2025 May 13;16:1580540. doi: 10.3389/fimmu.2025.1580540 (PMC12106370; doi:10.3389/fimmu.2025.1580540)
Supplement: Supplementary file 8 [file Table5.xlsx]

## Sheet: Sheet3
Supplementary TableS5:Genes corresponding to DARs that are specifically altered in SLE but not in SLET.
geneId	SLEvsHC	SLETvsHC	annotation
ENSG00000214019	lost	NOSig	Promoter (2-3kb)
ENSG00000188766	lost	NOSig	Promoter (2-3kb)
ENSG00000135486	lost	NOSig	Promoter (2-3kb)
ENSG00000063241	lost	NOSig	Promoter (2-3kb)
ENSG00000185386	lost	NOSig	Promoter (2-3kb)
ENSG00000263427	lost	NOSig	Promoter (2-3kb)
ENSG00000223873	lost	NOSig	Promoter (2-3kb)
ENSG00000223969	lost	NOSig	Promoter (2-3kb)
ENSG00000163785	lost	NOSig	Promoter (2-3kb)
ENSG00000236508	gained	NOSig	Promoter (2-3kb)
ENSG00000215483	lost	NOSig	Promoter (2-3kb)
ENSG00000233263	lost	NOSig	Promoter (2-3kb)
ENSG00000255471	lost	NOSig	Promoter (2-3kb)
ENSG00000079819	gained	NOSig	Promoter (2-3kb)
ENSG00000215277	lost	NOSig	Promoter (2-3kb)
ENSG00000203811	lost	NOSig	Promoter (2-3kb)
ENSG00000165304	lost	NOSig	Promoter (2-3kb)
ENSG00000235363	gained	NOSig	Promoter (2-3kb)
ENSG00000254183	gained	NOSig	Promoter (2-3kb)
ENSG00000165138	lost	NOSig	Promoter (2-3kb)
ENSG00000106070	gained	NOSig	Promoter (2-3kb)
ENSG00000176946	gained	NOSig	Promoter (2-3kb)
ENSG00000104760	lost	NOSig	Promoter (2-3kb)
ENSG00000253414	gained	NOSig	Promoter (2-3kb)
ENSG00000285909	lost	NOSig	Promoter (2-3kb)
ENSG00000076554	lost	NOSig	Promoter (2-3kb)
ENSG00000099260	lost	NOSig	Promoter (2-3kb)
ENSG00000228802	lost	NOSig	Promoter (2-3kb)
ENSG00000285938	lost	NOSig	Promoter (2-3kb)
ENSG00000212628	lost	NOSig	Promoter (2-3kb)
ENSG00000169174	gained	NOSig	Promoter (2-3kb)
ENSG00000203690	gained	NOSig	Promoter (2-3kb)
ENSG00000006468	lost	NOSig	Promoter (2-3kb)
ENSG00000158764	lost	NOSig	Promoter (2-3kb)
ENSG00000069849	lost	NOSig	Promoter (2-3kb)
ENSG00000030582	lost	NOSig	Promoter (2-3kb)
ENSG00000271781	lost	NOSig	Promoter (2-3kb)
ENSG00000101198	gained	NOSig	Promoter (2-3kb)
ENSG00000162645	lost	NOSig	Promoter (2-3kb)
ENSG00000230468	gained	NOSig	Promoter (2-3kb)
ENSG00000135407	lost	NOSig	Promoter (2-3kb)
ENSG00000111305	lost	NOSig	Promoter (2-3kb)
ENSG00000230994	gained	NOSig	Promoter (2-3kb)
ENSG00000272391	gained	NOSig	Promoter (2-3kb)
ENSG00000060749	lost	NOSig	Promoter (2-3kb)
ENSG00000226627	gained	NOSig	Promoter (2-3kb)
ENSG00000234125	gained	NOSig	Promoter (2-3kb)
ENSG00000189238	lost	NOSig	Promoter (2-3kb)
ENSG00000274075	lost	NOSig	Promoter (2-3kb)
ENSG00000133805	lost	NOSig	Promoter (2-3kb)
ENSG00000138614	lost	NOSig	Promoter (2-3kb)
ENSG00000233645	lost	NOSig	Promoter (2-3kb)
ENSG00000280229	lost	NOSig	Promoter (2-3kb)
ENSG00000227152	gained	NOSig	Promoter (2-3kb)
ENSG00000204272	lost	NOSig	Promoter (2-3kb)
ENSG00000260733	lost	NOSig	Promoter (2-3kb)
ENSG00000202245	lost	NOSig	Promoter (2-3kb)
ENSG00000251604	lost	NOSig	Promoter (2-3kb)
ENSG00000230967	gained	NOSig	Promoter (2-3kb)
ENSG00000231393	lost	NOSig	Promoter (2-3kb)
ENSG00000252608	gained	NOSig	Promoter (2-3kb)
ENSG00000233843	gained	NOSig	Promoter (2-3kb)
ENSG00000090530	lost	NOSig	Promoter (2-3kb)
ENSG00000240567	lost	NOSig	Promoter (2-3kb)
ENSG00000207172	lost	NOSig	Promoter (2-3kb)
ENSG00000226427	lost	NOSig	Promoter (2-3kb)
ENSG00000127666	lost	NOSig	Promoter (2-3kb)
ENSG00000150961	lost	NOSig	Promoter (2-3kb)
ENSG00000162840	lost	NOSig	Promoter (2-3kb)
ENSG00000079819	lost	NOSig	Promoter (2-3kb)
ENSG00000179532	lost	NOSig	Promoter (2-3kb)
ENSG00000188921	lost	NOSig	Promoter (2-3kb)
ENSG00000266950	lost	NOSig	Promoter (2-3kb)
ENSG00000248296	gained	NOSig	Promoter (2-3kb)
ENSG00000090263	lost	NOSig	Promoter (2-3kb)
ENSG00000236678	lost	NOSig	Promoter (2-3kb)
ENSG00000243018	lost	NOSig	Promoter (2-3kb)
ENSG00000259177	lost	NOSig	Promoter (2-3kb)
ENSG00000048544	lost	NOSig	Promoter (2-3kb)
ENSG00000212316	lost	NOSig	Promoter (2-3kb)
ENSG00000148848	gained	NOSig	Promoter (2-3kb)
ENSG00000276487	gained	NOSig	Promoter (2-3kb)
ENSG00000071205	lost	NOSig	Promoter (2-3kb)
ENSG00000108424	lost	NOSig	Promoter (2-3kb)
ENSG00000186260	lost	NOSig	Promoter (2-3kb)
ENSG00000120733	lost	NOSig	Promoter (2-3kb)
ENSG00000237513	lost	NOSig	Promoter (2-3kb)
ENSG00000233656	lost	NOSig	Promoter (2-3kb)
ENSG00000185736	gained	NOSig	Promoter (2-3kb)
ENSG00000197601	lost	NOSig	Promoter (2-3kb)
ENSG00000186827	lost	NOSig	Promoter (2-3kb)
ENSG00000176371	lost	NOSig	Promoter (2-3kb)
ENSG00000100650	lost	NOSig	Promoter (2-3kb)
ENSG00000109184	lost	NOSig	Promoter (2-3kb)
ENSG00000263479	lost	NOSig	Promoter (2-3kb)
ENSG00000283064	lost	NOSig	Promoter (2-3kb)
ENSG00000182271	lost	NOSig	Promoter (2-3kb)
ENSG00000130176	lost	NOSig	Promoter (2-3kb)
ENSG00000166118	gained	NOSig	Promoter (2-3kb)
ENSG00000252116	lost	NOSig	Promoter (2-3kb)
ENSG00000282478	lost	NOSig	Promoter (2-3kb)
ENSG00000254518	gained	NOSig	Promoter (2-3kb)
ENSG00000151503	gained	NOSig	Promoter (2-3kb)
ENSG00000105642	lost	NOSig	Promoter (2-3kb)
ENSG00000100316	lost	NOSig	Promoter (2-3kb)
ENSG00000271870	lost	NOSig	Promoter (2-3kb)
ENSG00000231381	lost	NOSig	Promoter (2-3kb)
ENSG00000266913	lost	NOSig	Promoter (2-3kb)
ENSG00000143748	lost	NOSig	Promoter (2-3kb)
ENSG00000211673	lost	NOSig	Promoter (2-3kb)
ENSG00000197446	lost	NOSig	Promoter (2-3kb)
ENSG00000117983	lost	NOSig	Promoter (2-3kb)
ENSG00000272468	lost	NOSig	Promoter (2-3kb)
ENSG00000255185	lost	NOSig	Promoter (2-3kb)
ENSG00000119979	lost	NOSig	Promoter (2-3kb)
ENSG00000285040	lost	NOSig	Promoter (2-3kb)
ENSG00000181790	lost	NOSig	Promoter (2-3kb)
ENSG00000205847	gained	NOSig	Promoter (2-3kb)
ENSG00000101347	lost	NOSig	Promoter (2-3kb)
ENSG00000254482	gained	NOSig	Promoter (2-3kb)
ENSG00000214890	gained	NOSig	Promoter (2-3kb)
ENSG00000225231	lost	NOSig	Promoter (2-3kb)
ENSG00000279001	lost	NOSig	Promoter (2-3kb)
ENSG00000264421	lost	NOSig	Promoter (2-3kb)
ENSG00000205771	lost	NOSig	Promoter (2-3kb)
ENSG00000214900	lost	NOSig	Promoter (2-3kb)
ENSG00000275726	lost	NOSig	Promoter (2-3kb)
ENSG00000246731	lost	NOSig	Promoter (2-3kb)
ENSG00000163558	lost	NOSig	Promoter (2-3kb)
ENSG00000243829	lost	NOSig	Promoter (2-3kb)
ENSG00000284725	gained	NOSig	Promoter (2-3kb)
ENSG00000252486	lost	NOSig	Promoter (2-3kb)
ENSG00000102024	lost	NOSig	Promoter (2-3kb)
ENSG00000173575	lost	NOSig	Promoter (2-3kb)
ENSG00000204287	lost	NOSig	Promoter (2-3kb)
ENSG00000087301	lost	NOSig	Promoter (2-3kb)
ENSG00000282478	gained	NOSig	Promoter (2-3kb)
ENSG00000106070	lost	NOSig	Promoter (2-3kb)
ENSG00000239327	lost	NOSig	Promoter (2-3kb)
ENSG00000228146	lost	NOSig	Promoter (2-3kb)
ENSG00000160202	lost	NOSig	Promoter (2-3kb)
ENSG00000275385	lost	NOSig	Promoter (2-3kb)
ENSG00000101198	lost	NOSig	Promoter (2-3kb)
ENSG00000078596	lost	NOSig	Promoter (2-3kb)
ENSG00000115421	lost	NOSig	Promoter (2-3kb)
ENSG00000234419	lost	NOSig	Promoter (2-3kb)
ENSG00000222764	lost	NOSig	Promoter (2-3kb)
ENSG00000260733	gained	NOSig	Promoter (2-3kb)
ENSG00000201659	lost	NOSig	Promoter (2-3kb)
ENSG00000258959	lost	NOSig	Promoter (2-3kb)
ENSG00000256594	lost	NOSig	Promoter (2-3kb)
ENSG00000182809	lost	NOSig	Promoter (2-3kb)
ENSG00000230825	lost	NOSig	Promoter (2-3kb)
ENSG00000240364	lost	NOSig	Promoter (2-3kb)
ENSG00000136560	lost	NOSig	Promoter (2-3kb)
ENSG00000239674	lost	NOSig	Promoter (2-3kb)
ENSG00000267656	lost	NOSig	Promoter (2-3kb)
ENSG00000090530	gained	NOSig	Promoter (2-3kb)
ENSG00000278487	lost	NOSig	Promoter (2-3kb)
ENSG00000241347	lost	NOSig	Promoter (2-3kb)
ENSG00000254341	lost	NOSig	Promoter (2-3kb)
ENSG00000137691	gained	NOSig	Promoter (2-3kb)
ENSG00000236285	gained	NOSig	Promoter (2-3kb)
ENSG00000176692	lost	NOSig	Promoter (2-3kb)
ENSG00000130528	lost	NOSig	Promoter (1-2kb)
ENSG00000138835	lost	NOSig	Promoter (1-2kb)
ENSG00000043355	lost	NOSig	Promoter (1-2kb)
ENSG00000278233	lost	NOSig	Promoter (1-2kb)
ENSG00000152518	lost	NOSig	Promoter (1-2kb)
ENSG00000251367	lost	NOSig	Promoter (1-2kb)
ENSG00000177283	lost	NOSig	Promoter (1-2kb)
ENSG00000269190	lost	NOSig	Promoter (1-2kb)
ENSG00000227355	lost	NOSig	Promoter (1-2kb)
ENSG00000171956	lost	NOSig	Promoter (1-2kb)
ENSG00000127528	lost	NOSig	Promoter (1-2kb)
ENSG00000070182	gained	NOSig	Promoter (1-2kb)
ENSG00000202111	lost	NOSig	Promoter (1-2kb)
ENSG00000234601	lost	NOSig	Promoter (1-2kb)
ENSG00000154645	lost	NOSig	Promoter (1-2kb)
ENSG00000121297	lost	NOSig	Promoter (1-2kb)
ENSG00000237323	lost	NOSig	Promoter (1-2kb)
ENSG00000138658	lost	NOSig	Promoter (1-2kb)
ENSG00000271952	lost	NOSig	Promoter (1-2kb)
ENSG00000277818	lost	NOSig	Promoter (1-2kb)
ENSG00000260870	lost	NOSig	Promoter (1-2kb)
ENSG00000174600	lost	NOSig	Promoter (1-2kb)
ENSG00000179603	gained	NOSig	Promoter (1-2kb)
ENSG00000163888	lost	NOSig	Promoter (1-2kb)
ENSG00000227634	gained	NOSig	Promoter (1-2kb)
ENSG00000207940	gained	NOSig	Promoter (1-2kb)
ENSG00000253437	lost	NOSig	Promoter (1-2kb)
ENSG00000124467	gained	NOSig	Promoter (1-2kb)
ENSG00000135318	lost	NOSig	Promoter (1-2kb)
ENSG00000144395	gained	NOSig	Promoter (1-2kb)
ENSG00000274824	gained	NOSig	Promoter (1-2kb)
ENSG00000097046	lost	NOSig	Promoter (1-2kb)
ENSG00000144908	gained	NOSig	Promoter (1-2kb)
ENSG00000118402	lost	NOSig	Promoter (1-2kb)
ENSG00000206593	lost	NOSig	Promoter (1-2kb)
ENSG00000104904	lost	NOSig	Promoter (1-2kb)
ENSG00000178297	lost	NOSig	Promoter (1-2kb)
ENSG00000172765	lost	NOSig	Promoter (1-2kb)
ENSG00000122335	lost	NOSig	Promoter (1-2kb)
ENSG00000130270	lost	NOSig	Promoter (1-2kb)
ENSG00000130707	gained	NOSig	Promoter (1-2kb)
ENSG00000284957	lost	NOSig	Promoter (1-2kb)
ENSG00000187164	gained	NOSig	Promoter (1-2kb)
ENSG00000175592	lost	NOSig	Promoter (1-2kb)
ENSG00000115590	gained	NOSig	Promoter (1-2kb)
ENSG00000240821	lost	NOSig	Promoter (1-2kb)
ENSG00000186469	lost	NOSig	Promoter (1-2kb)
ENSG00000139926	lost	NOSig	Promoter (1-2kb)
ENSG00000244486	lost	NOSig	Promoter (1-2kb)
ENSG00000167633	lost	NOSig	Promoter (1-2kb)
ENSG00000251515	lost	NOSig	Promoter (1-2kb)
ENSG00000070808	gained	NOSig	Promoter (1-2kb)
ENSG00000165197	lost	NOSig	Promoter (1-2kb)
ENSG00000156509	lost	NOSig	Promoter (1-2kb)
ENSG00000124731	gained	NOSig	Promoter (1-2kb)
ENSG00000074276	gained	NOSig	Promoter (1-2kb)
ENSG00000261294	gained	NOSig	Promoter (1-2kb)
ENSG00000278743	lost	NOSig	Promoter (1-2kb)
ENSG00000244558	lost	NOSig	Promoter (1-2kb)
ENSG00000223280	lost	NOSig	Promoter (1-2kb)
ENSG00000171532	lost	NOSig	Promoter (1-2kb)
ENSG00000124226	lost	NOSig	Promoter (1-2kb)
ENSG00000204711	lost	NOSig	Promoter (1-2kb)
ENSG00000140557	gained	NOSig	Promoter (1-2kb)
ENSG00000245552	lost	NOSig	Promoter (1-2kb)
ENSG00000176299	lost	NOSig	Promoter (1-2kb)
ENSG00000205336	lost	NOSig	Promoter (1-2kb)
ENSG00000074276	lost	NOSig	Promoter (1-2kb)
ENSG00000228398	lost	NOSig	Promoter (1-2kb)
ENSG00000174197	lost	NOSig	Promoter (1-2kb)
ENSG00000249017	lost	NOSig	Promoter (1-2kb)
ENSG00000035499	lost	NOSig	Promoter (1-2kb)
ENSG00000244565	lost	NOSig	Promoter (1-2kb)
ENSG00000119042	lost	NOSig	Promoter (1-2kb)
ENSG00000228309	lost	NOSig	Promoter (1-2kb)
ENSG00000214351	gained	NOSig	Promoter (1-2kb)
ENSG00000156136	lost	NOSig	Promoter (1-2kb)
ENSG00000272337	lost	NOSig	Promoter (1-2kb)
ENSG00000245060	lost	NOSig	Promoter (1-2kb)
ENSG00000157216	lost	NOSig	Promoter (1-2kb)
ENSG00000126882	lost	NOSig	Promoter (1-2kb)
ENSG00000143515	lost	NOSig	Promoter (1-2kb)
ENSG00000219409	lost	NOSig	Promoter (1-2kb)
ENSG00000042980	lost	NOSig	Promoter (1-2kb)
ENSG00000072110	gained	NOSig	Promoter (1-2kb)
ENSG00000260473	lost	NOSig	Promoter (1-2kb)
ENSG00000166068	lost	NOSig	Promoter (1-2kb)
ENSG00000142459	lost	NOSig	Promoter (1-2kb)
ENSG00000274493	lost	NOSig	Promoter (1-2kb)
ENSG00000168280	lost	NOSig	Promoter (1-2kb)
ENSG00000204338	gained	NOSig	Promoter (1-2kb)
ENSG00000143184	lost	NOSig	Promoter (1-2kb)
ENSG00000151929	lost	NOSig	Promoter (1-2kb)
ENSG00000285155	lost	NOSig	Promoter (1-2kb)
ENSG00000142621	lost	NOSig	Promoter (1-2kb)
ENSG00000284065	lost	NOSig	Promoter (1-2kb)
ENSG00000113721	lost	NOSig	Promoter (1-2kb)
ENSG00000277191	gained	NOSig	Promoter (1-2kb)
ENSG00000276941	gained	NOSig	Promoter (1-2kb)
ENSG00000251711	lost	NOSig	Promoter (1-2kb)
ENSG00000224260	lost	NOSig	Promoter (1-2kb)
ENSG00000038002	lost	NOSig	Promoter (1-2kb)
ENSG00000051180	lost	NOSig	Promoter (1-2kb)
ENSG00000199523	gained	NOSig	Promoter (1-2kb)
ENSG00000254048	lost	NOSig	Promoter (1-2kb)
ENSG00000218577	lost	NOSig	Promoter (1-2kb)
ENSG00000134970	lost	NOSig	Promoter (1-2kb)
ENSG00000153234	lost	NOSig	Promoter (1-2kb)
ENSG00000005981	lost	NOSig	Promoter (1-2kb)
ENSG00000172456	gained	NOSig	Promoter (1-2kb)
ENSG00000242571	lost	NOSig	Promoter (1-2kb)
ENSG00000207940	lost	NOSig	Promoter (1-2kb)
ENSG00000151687	lost	NOSig	Promoter (1-2kb)
ENSG00000248596	gained	NOSig	Promoter (1-2kb)
ENSG00000225559	lost	NOSig	Promoter (1-2kb)
ENSG00000272644	gained	NOSig	Promoter (1-2kb)
ENSG00000225255	gained	NOSig	Promoter (1-2kb)
ENSG00000267185	lost	NOSig	Promoter (1-2kb)
ENSG00000165637	lost	NOSig	Promoter (1-2kb)
ENSG00000069018	gained	NOSig	Promoter (1-2kb)
ENSG00000258620	lost	NOSig	Promoter (1-2kb)
ENSG00000221932	gained	NOSig	Promoter (1-2kb)
ENSG00000177732	lost	NOSig	Promoter (1-2kb)
ENSG00000269947	gained	NOSig	Promoter (1-2kb)
ENSG00000092140	gained	NOSig	Promoter (1-2kb)
ENSG00000170917	lost	NOSig	Promoter (1-2kb)
ENSG00000199867	lost	NOSig	Promoter (1-2kb)
ENSG00000235281	gained	NOSig	Promoter (1-2kb)
ENSG00000140332	lost	NOSig	Promoter (1-2kb)
ENSG00000179542	lost	NOSig	Promoter (1-2kb)
ENSG00000159618	lost	NOSig	Promoter (1-2kb)
ENSG00000179111	lost	NOSig	Promoter (1-2kb)
ENSG00000276957	lost	NOSig	Promoter (1-2kb)
ENSG00000197386	lost	NOSig	Promoter (1-2kb)
ENSG00000185267	lost	NOSig	Promoter (1-2kb)
ENSG00000231251	gained	NOSig	Promoter (1-2kb)
ENSG00000108106	lost	NOSig	Promoter (1-2kb)
ENSG00000073050	lost	NOSig	Promoter (1-2kb)
ENSG00000233639	lost	NOSig	Promoter (1-2kb)
ENSG00000035687	lost	NOSig	Promoter (1-2kb)
ENSG00000182836	gained	NOSig	Promoter (1-2kb)
ENSG00000074356	lost	NOSig	Promoter (1-2kb)
ENSG00000267361	lost	NOSig	Promoter (1-2kb)
ENSG00000238171	lost	NOSig	Promoter (1-2kb)
ENSG00000263465	lost	NOSig	Promoter (1-2kb)
ENSG00000214407	lost	NOSig	Promoter (1-2kb)
ENSG00000266248	lost	NOSig	Promoter (1-2kb)
ENSG00000133422	lost	NOSig	Promoter (1-2kb)
ENSG00000198914	lost	NOSig	Promoter (1-2kb)
ENSG00000164080	lost	NOSig	Promoter (1-2kb)
ENSG00000282499	lost	NOSig	Promoter (1-2kb)
ENSG00000070182	lost	NOSig	Promoter (1-2kb)
ENSG00000047365	lost	NOSig	Promoter (1-2kb)
ENSG00000077063	gained	NOSig	Promoter (1-2kb)
ENSG00000100592	lost	NOSig	Promoter (1-2kb)
ENSG00000237282	gained	NOSig	Promoter (1-2kb)
ENSG00000273674	lost	NOSig	Promoter (1-2kb)
ENSG00000268981	gained	NOSig	Promoter (1-2kb)
ENSG00000100077	lost	NOSig	Promoter (1-2kb)
ENSG00000205899	lost	NOSig	Promoter (1-2kb)
ENSG00000160179	gained	NOSig	Promoter (1-2kb)
ENSG00000110841	lost	NOSig	Promoter (1-2kb)
ENSG00000163412	lost	NOSig	Promoter (1-2kb)
ENSG00000275910	lost	NOSig	Promoter (1-2kb)
ENSG00000221932	lost	NOSig	Promoter (1-2kb)
ENSG00000178789	lost	NOSig	Promoter (1-2kb)
ENSG00000239211	gained	NOSig	Promoter (1-2kb)
ENSG00000270258	lost	NOSig	Promoter (1-2kb)
ENSG00000151229	lost	NOSig	Promoter (1-2kb)
ENSG00000104812	lost	NOSig	Promoter (1-2kb)
ENSG00000179344	lost	NOSig	Promoter (1-2kb)
ENSG00000196247	gained	NOSig	Promoter (1-2kb)
ENSG00000129460	lost	NOSig	Promoter (1-2kb)
ENSG00000199787	lost	NOSig	Promoter (1-2kb)
ENSG00000207039	lost	NOSig	Promoter (1-2kb)
ENSG00000120328	gained	NOSig	Promoter (1-2kb)
ENSG00000182463	lost	NOSig	Promoter (1-2kb)
ENSG00000139800	lost	NOSig	Promoter (1-2kb)
ENSG00000224138	lost	NOSig	Promoter (1-2kb)
ENSG00000277925	lost	NOSig	Promoter (1-2kb)
ENSG00000119013	lost	NOSig	Promoter (1-2kb)
ENSG00000223212	lost	NOSig	Promoter (1-2kb)
ENSG00000130164	lost	NOSig	Promoter (1-2kb)
ENSG00000255605	lost	NOSig	Promoter (1-2kb)
ENSG00000164691	lost	NOSig	Promoter (1-2kb)
ENSG00000225556	lost	NOSig	Promoter (1-2kb)
ENSG00000266617	lost	NOSig	Promoter (1-2kb)
ENSG00000167693	lost	NOSig	Promoter (1-2kb)
ENSG00000266187	lost	NOSig	Promoter (1-2kb)
ENSG00000241625	gained	NOSig	Promoter (1-2kb)
ENSG00000173221	lost	NOSig	Promoter (1-2kb)
ENSG00000074181	lost	NOSig	Promoter (1-2kb)
ENSG00000232860	lost	NOSig	Promoter (1-2kb)
ENSG00000099364	lost	NOSig	Promoter (1-2kb)
ENSG00000272226	lost	NOSig	Promoter (1-2kb)
ENSG00000104671	lost	NOSig	Promoter (1-2kb)
ENSG00000204055	lost	NOSig	Promoter (1-2kb)
ENSG00000183864	lost	NOSig	Promoter (1-2kb)
ENSG00000244513	lost	NOSig	Promoter (1-2kb)
ENSG00000259368	lost	NOSig	Promoter (1-2kb)
ENSG00000136895	lost	NOSig	Promoter (1-2kb)
ENSG00000279409	lost	NOSig	Promoter (1-2kb)
ENSG00000036530	lost	NOSig	Promoter (1-2kb)
ENSG00000106772	lost	NOSig	Promoter (1-2kb)
ENSG00000135926	lost	NOSig	Promoter (1-2kb)
ENSG00000264582	lost	NOSig	Promoter (1-2kb)
ENSG00000131149	lost	NOSig	Promoter (1-2kb)
ENSG00000177606	lost	NOSig	Promoter (1-2kb)
ENSG00000126464	lost	NOSig	Promoter (1-2kb)
ENSG00000091583	lost	NOSig	Promoter (1-2kb)
ENSG00000197386	gained	NOSig	Promoter (1-2kb)
ENSG00000266909	gained	NOSig	Promoter (1-2kb)
ENSG00000198682	lost	NOSig	Promoter (1-2kb)
ENSG00000229298	lost	NOSig	Promoter (1-2kb)
ENSG00000214546	lost	NOSig	Promoter (1-2kb)
ENSG00000284876	gained	NOSig	Promoter (1-2kb)
ENSG00000284634	lost	NOSig	Promoter (1-2kb)
ENSG00000171940	lost	NOSig	Promoter (1-2kb)
ENSG00000125831	gained	NOSig	Promoter (1-2kb)
ENSG00000228237	lost	NOSig	Promoter (1-2kb)
ENSG00000271398	lost	NOSig	Promoter (1-2kb)
ENSG00000201616	lost	NOSig	Promoter (1-2kb)
ENSG00000267013	gained	NOSig	Promoter (1-2kb)
ENSG00000166167	lost	NOSig	Promoter (1-2kb)
ENSG00000165288	lost	NOSig	Promoter (1-2kb)
ENSG00000163162	lost	NOSig	Promoter (1-2kb)
ENSG00000156097	lost	NOSig	Promoter (1-2kb)
ENSG00000173868	lost	NOSig	Promoter (1-2kb)
ENSG00000251675	lost	NOSig	Promoter (1-2kb)
ENSG00000171115	lost	NOSig	Promoter (1-2kb)
ENSG00000124214	lost	NOSig	Promoter (1-2kb)
ENSG00000108021	lost	NOSig	Promoter (1-2kb)
ENSG00000261573	lost	NOSig	Promoter (1-2kb)
ENSG00000135972	lost	NOSig	Promoter (1-2kb)
ENSG00000231226	lost	NOSig	Promoter (1-2kb)
ENSG00000160208	lost	NOSig	Promoter (1-2kb)
ENSG00000092929	lost	NOSig	Promoter (1-2kb)
ENSG00000268238	lost	NOSig	Promoter (1-2kb)
ENSG00000139278	lost	NOSig	Promoter (1-2kb)
ENSG00000143294	lost	NOSig	Promoter (1-2kb)
ENSG00000197442	lost	NOSig	Promoter (1-2kb)
ENSG00000225498	gained	NOSig	Promoter (1-2kb)
ENSG00000112367	lost	NOSig	Promoter (1-2kb)
ENSG00000269506	lost	NOSig	Promoter (1-2kb)
ENSG00000199461	lost	NOSig	Promoter (1-2kb)
ENSG00000162441	gained	NOSig	Promoter (1-2kb)
ENSG00000272880	gained	NOSig	Promoter (1-2kb)
ENSG00000204569	lost	NOSig	Promoter (1-2kb)
ENSG00000174640	lost	NOSig	Promoter (1-2kb)
ENSG00000249072	gained	NOSig	Promoter (1-2kb)
ENSG00000160951	lost	NOSig	Promoter (1-2kb)
ENSG00000019582	lost	NOSig	Promoter (1-2kb)
ENSG00000242114	lost	NOSig	Promoter (1-2kb)
ENSG00000214338	lost	NOSig	Promoter (1-2kb)
ENSG00000176597	lost	NOSig	Promoter (1-2kb)
ENSG00000221265	lost	NOSig	Promoter (1-2kb)
ENSG00000266705	lost	NOSig	Promoter (1-2kb)
ENSG00000164430	lost	NOSig	Promoter (1-2kb)
ENSG00000106948	lost	NOSig	Promoter (1-2kb)
ENSG00000230417	lost	NOSig	Promoter (1-2kb)
ENSG00000127124	lost	NOSig	Promoter (1-2kb)
ENSG00000148335	lost	NOSig	Promoter (1-2kb)
ENSG00000257221	lost	NOSig	Promoter (1-2kb)
ENSG00000212440	lost	NOSig	Promoter (1-2kb)
ENSG00000285684	gained	NOSig	Promoter (1-2kb)
ENSG00000132819	lost	NOSig	Promoter (1-2kb)
ENSG00000267758	lost	NOSig	Promoter (1-2kb)
ENSG00000261879	lost	NOSig	Promoter (1-2kb)
ENSG00000214975	lost	NOSig	Promoter (1-2kb)
ENSG00000135972	gained	NOSig	Promoter (1-2kb)
ENSG00000169085	lost	NOSig	Promoter (1-2kb)
ENSG00000283293	lost	NOSig	Promoter (1-2kb)
ENSG00000214026	lost	NOSig	Promoter (1-2kb)
ENSG00000231251	lost	NOSig	Promoter (1-2kb)
ENSG00000230163	lost	NOSig	Promoter (1-2kb)
ENSG00000206344	lost	NOSig	Promoter (1-2kb)
ENSG00000279539	lost	NOSig	Promoter (1-2kb)
ENSG00000227036	gained	NOSig	Promoter (1-2kb)
ENSG00000083799	lost	NOSig	Promoter (1-2kb)
ENSG00000279199	lost	NOSig	Promoter (1-2kb)
ENSG00000266043	lost	NOSig	Promoter (1-2kb)
ENSG00000226396	lost	NOSig	Promoter (1-2kb)
ENSG00000144395	lost	NOSig	Promoter (1-2kb)
ENSG00000259276	lost	NOSig	Promoter (1-2kb)
ENSG00000072858	lost	NOSig	Promoter (<=1kb)
ENSG00000160460	lost	NOSig	Promoter (<=1kb)
ENSG00000149506	gained	NOSig	Promoter (<=1kb)
ENSG00000175879	lost	NOSig	Promoter (<=1kb)
ENSG00000264800	gained	NOSig	Promoter (<=1kb)
ENSG00000275741	lost	NOSig	Promoter (<=1kb)
ENSG00000260966	lost	NOSig	Promoter (<=1kb)
ENSG00000147862	lost	NOSig	Promoter (<=1kb)
ENSG00000165633	lost	NOSig	Promoter (<=1kb)
ENSG00000180592	lost	NOSig	Promoter (<=1kb)
ENSG00000230707	lost	NOSig	Promoter (<=1kb)
ENSG00000283078	lost	NOSig	Promoter (<=1kb)
ENSG00000125726	lost	NOSig	Promoter (<=1kb)
ENSG00000111328	lost	NOSig	Promoter (<=1kb)
ENSG00000196678	lost	NOSig	Promoter (<=1kb)
ENSG00000129159	lost	NOSig	Promoter (<=1kb)
ENSG00000254081	lost	NOSig	Promoter (<=1kb)
ENSG00000145687	lost	NOSig	Promoter (<=1kb)
ENSG00000166183	lost	NOSig	Promoter (<=1kb)
ENSG00000106571	lost	NOSig	Promoter (<=1kb)
ENSG00000140749	lost	NOSig	Promoter (<=1kb)
ENSG00000115266	lost	NOSig	Promoter (<=1kb)
ENSG00000166831	lost	NOSig	Promoter (<=1kb)
ENSG00000116670	lost	NOSig	Promoter (<=1kb)
ENSG00000155561	lost	NOSig	Promoter (<=1kb)
ENSG00000105255	lost	NOSig	Promoter (<=1kb)
ENSG00000134283	lost	NOSig	Promoter (<=1kb)
ENSG00000211820	lost	NOSig	Promoter (<=1kb)
ENSG00000105613	lost	NOSig	Promoter (<=1kb)
ENSG00000167543	lost	NOSig	Promoter (<=1kb)
ENSG00000253873	lost	NOSig	Promoter (<=1kb)
ENSG00000113810	lost	NOSig	Promoter (<=1kb)
ENSG00000254224	lost	NOSig	Promoter (<=1kb)
ENSG00000284129	lost	NOSig	Promoter (<=1kb)
ENSG00000236698	lost	NOSig	Promoter (<=1kb)
ENSG00000261487	lost	NOSig	Promoter (<=1kb)
ENSG00000276700	lost	NOSig	Promoter (<=1kb)
ENSG00000147488	lost	NOSig	Promoter (<=1kb)
ENSG00000179862	lost	NOSig	Promoter (<=1kb)
ENSG00000147488	gained	NOSig	Promoter (<=1kb)
ENSG00000254402	lost	NOSig	Promoter (<=1kb)
ENSG00000059915	lost	NOSig	Promoter (<=1kb)
ENSG00000183734	lost	NOSig	Promoter (<=1kb)
ENSG00000227409	lost	NOSig	Promoter (<=1kb)
ENSG00000258478	gained	NOSig	Promoter (<=1kb)
ENSG00000178171	lost	NOSig	Promoter (<=1kb)
ENSG00000181392	lost	NOSig	Promoter (<=1kb)
ENSG00000130283	lost	NOSig	Promoter (<=1kb)
ENSG00000104722	lost	NOSig	Promoter (<=1kb)
ENSG00000181350	lost	NOSig	Promoter (<=1kb)
ENSG00000275757	lost	NOSig	Promoter (<=1kb)
ENSG00000087266	lost	NOSig	Promoter (<=1kb)
ENSG00000255801	gained	NOSig	Promoter (<=1kb)
ENSG00000211734	gained	NOSig	Promoter (<=1kb)
ENSG00000172260	lost	NOSig	Promoter (<=1kb)
ENSG00000103067	lost	NOSig	Promoter (<=1kb)
ENSG00000133243	lost	NOSig	Promoter (<=1kb)
ENSG00000245526	lost	NOSig	Promoter (<=1kb)
ENSG00000141905	lost	NOSig	Promoter (<=1kb)
ENSG00000173898	lost	NOSig	Promoter (<=1kb)
ENSG00000172247	gained	NOSig	Promoter (<=1kb)
ENSG00000165626	lost	NOSig	Promoter (<=1kb)
ENSG00000164104	lost	NOSig	Promoter (<=1kb)
ENSG00000175745	lost	NOSig	Promoter (<=1kb)
ENSG00000259607	lost	NOSig	Promoter (<=1kb)
ENSG00000010219	lost	NOSig	Promoter (<=1kb)
ENSG00000158406	lost	NOSig	Promoter (<=1kb)
ENSG00000253438	lost	NOSig	Promoter (<=1kb)
ENSG00000088002	lost	NOSig	Promoter (<=1kb)
ENSG00000243977	lost	NOSig	Promoter (<=1kb)
ENSG00000173894	lost	NOSig	Promoter (<=1kb)
ENSG00000157193	lost	NOSig	Promoter (<=1kb)
ENSG00000281969	gained	NOSig	Promoter (<=1kb)
ENSG00000118855	lost	NOSig	Promoter (<=1kb)
ENSG00000167807	lost	NOSig	Promoter (<=1kb)
ENSG00000251493	lost	NOSig	Promoter (<=1kb)
ENSG00000141499	lost	NOSig	Promoter (<=1kb)
ENSG00000126773	lost	NOSig	Promoter (<=1kb)
ENSG00000149557	lost	NOSig	Promoter (<=1kb)
ENSG00000105650	lost	NOSig	Promoter (<=1kb)
ENSG00000264695	lost	NOSig	Promoter (<=1kb)
ENSG00000125482	lost	NOSig	Promoter (<=1kb)
ENSG00000183770	lost	NOSig	Promoter (<=1kb)
ENSG00000226840	lost	NOSig	Promoter (<=1kb)
ENSG00000142235	lost	NOSig	Promoter (<=1kb)
ENSG00000168329	lost	NOSig	Promoter (<=1kb)
ENSG00000275708	lost	NOSig	Promoter (<=1kb)
ENSG00000168779	lost	NOSig	Promoter (<=1kb)
ENSG00000077549	lost	NOSig	Promoter (<=1kb)
ENSG00000167723	lost	NOSig	Promoter (<=1kb)
ENSG00000091844	lost	NOSig	Promoter (<=1kb)
ENSG00000285980	gained	NOSig	Promoter (<=1kb)
ENSG00000100403	lost	NOSig	Promoter (<=1kb)
ENSG00000183625	lost	NOSig	Promoter (<=1kb)
ENSG00000130985	lost	NOSig	Promoter (<=1kb)
ENSG00000129680	lost	NOSig	Promoter (<=1kb)
ENSG00000274588	lost	NOSig	Promoter (<=1kb)
ENSG00000245534	lost	NOSig	Promoter (<=1kb)
ENSG00000196954	lost	NOSig	Promoter (<=1kb)
ENSG00000258568	lost	NOSig	Promoter (<=1kb)
ENSG00000138036	lost	NOSig	Promoter (<=1kb)
ENSG00000044115	lost	NOSig	Promoter (<=1kb)
ENSG00000171649	lost	NOSig	Promoter (<=1kb)
ENSG00000176463	lost	NOSig	Promoter (<=1kb)
ENSG00000091831	lost	NOSig	Promoter (<=1kb)
ENSG00000236799	gained	NOSig	Promoter (<=1kb)
ENSG00000228594	lost	NOSig	Promoter (<=1kb)
ENSG00000100968	lost	NOSig	Promoter (<=1kb)
ENSG00000277363	lost	NOSig	Promoter (<=1kb)
ENSG00000283633	lost	NOSig	Promoter (<=1kb)
ENSG00000121905	lost	NOSig	Promoter (<=1kb)
ENSG00000139718	lost	NOSig	Promoter (<=1kb)
ENSG00000198794	lost	NOSig	Promoter (<=1kb)
ENSG00000232715	gained	NOSig	Promoter (<=1kb)
ENSG00000170608	lost	NOSig	Promoter (<=1kb)
ENSG00000162878	lost	NOSig	Promoter (<=1kb)
ENSG00000205790	lost	NOSig	Promoter (<=1kb)
ENSG00000254973	lost	NOSig	Promoter (<=1kb)
ENSG00000235989	lost	NOSig	Promoter (<=1kb)
ENSG00000142208	lost	NOSig	Promoter (<=1kb)
ENSG00000148110	lost	NOSig	Promoter (<=1kb)
ENSG00000187514	lost	NOSig	Promoter (<=1kb)
ENSG00000102078	lost	NOSig	Promoter (<=1kb)
ENSG00000154611	lost	NOSig	Promoter (<=1kb)
ENSG00000131115	lost	NOSig	Promoter (<=1kb)
ENSG00000087253	lost	NOSig	Promoter (<=1kb)
ENSG00000261963	lost	NOSig	Promoter (<=1kb)
ENSG00000261645	lost	NOSig	Promoter (<=1kb)
ENSG00000150051	lost	NOSig	Promoter (<=1kb)
ENSG00000049656	lost	NOSig	Promoter (<=1kb)
ENSG00000253293	lost	NOSig	Promoter (<=1kb)
ENSG00000148337	lost	NOSig	Promoter (<=1kb)
ENSG00000197283	lost	NOSig	Promoter (<=1kb)
ENSG00000090006	lost	NOSig	Promoter (<=1kb)
ENSG00000160191	lost	NOSig	Promoter (<=1kb)
ENSG00000142920	lost	NOSig	Promoter (<=1kb)
ENSG00000102034	lost	NOSig	Promoter (<=1kb)
ENSG00000018610	lost	NOSig	Promoter (<=1kb)
ENSG00000188626	lost	NOSig	Promoter (<=1kb)
ENSG00000267128	lost	NOSig	Promoter (<=1kb)
ENSG00000162039	lost	NOSig	Promoter (<=1kb)
ENSG00000263159	lost	NOSig	Promoter (<=1kb)
ENSG00000243156	lost	NOSig	Promoter (<=1kb)
ENSG00000081377	lost	NOSig	Promoter (<=1kb)
ENSG00000101189	lost	NOSig	Promoter (<=1kb)
ENSG00000227313	gained	NOSig	Promoter (<=1kb)
ENSG00000132423	lost	NOSig	Promoter (<=1kb)
ENSG00000103199	lost	NOSig	Promoter (<=1kb)
ENSG00000102996	lost	NOSig	Promoter (<=1kb)
ENSG00000211776	lost	NOSig	Promoter (<=1kb)
ENSG00000153303	gained	NOSig	Promoter (<=1kb)
ENSG00000274937	lost	NOSig	Promoter (<=1kb)
ENSG00000177426	lost	NOSig	Promoter (<=1kb)
ENSG00000141179	lost	NOSig	Promoter (<=1kb)
ENSG00000169856	lost	NOSig	Promoter (<=1kb)
ENSG00000221926	lost	NOSig	Promoter (<=1kb)
ENSG00000158445	lost	NOSig	Promoter (<=1kb)
ENSG00000279125	gained	NOSig	Promoter (<=1kb)
ENSG00000154240	lost	NOSig	Promoter (<=1kb)
ENSG00000164604	lost	NOSig	Promoter (<=1kb)
ENSG00000250714	lost	NOSig	Promoter (<=1kb)
ENSG00000175414	lost	NOSig	Promoter (<=1kb)
ENSG00000273802	lost	NOSig	Promoter (<=1kb)
ENSG00000230082	lost	NOSig	Promoter (<=1kb)
ENSG00000109956	lost	NOSig	Promoter (<=1kb)
ENSG00000184357	lost	NOSig	Promoter (<=1kb)
ENSG00000164900	lost	NOSig	Promoter (<=1kb)
ENSG00000161609	lost	NOSig	Promoter (<=1kb)
ENSG00000093010	lost	NOSig	Promoter (<=1kb)
ENSG00000267243	lost	NOSig	Promoter (<=1kb)
ENSG00000269821	lost	NOSig	Promoter (<=1kb)
ENSG00000168917	lost	NOSig	Promoter (<=1kb)
ENSG00000130821	lost	NOSig	Promoter (<=1kb)
ENSG00000211795	lost	NOSig	Promoter (<=1kb)
ENSG00000230793	lost	NOSig	Promoter (<=1kb)
ENSG00000147324	lost	NOSig	Promoter (<=1kb)
ENSG00000177311	lost	NOSig	Promoter (<=1kb)
ENSG00000003400	lost	NOSig	Promoter (<=1kb)
ENSG00000140320	lost	NOSig	Promoter (<=1kb)
ENSG00000262209	lost	NOSig	Promoter (<=1kb)
ENSG00000117616	lost	NOSig	Promoter (<=1kb)
ENSG00000278272	lost	NOSig	Promoter (<=1kb)
ENSG00000164465	lost	NOSig	Promoter (<=1kb)
ENSG00000132938	lost	NOSig	Promoter (<=1kb)
ENSG00000269707	lost	NOSig	Promoter (<=1kb)
ENSG00000271278	lost	NOSig	Promoter (<=1kb)
ENSG00000148200	lost	NOSig	Promoter (<=1kb)
ENSG00000274070	lost	NOSig	Promoter (<=1kb)
ENSG00000205846	lost	NOSig	Promoter (<=1kb)
ENSG00000181449	lost	NOSig	Promoter (<=1kb)
ENSG00000236869	lost	NOSig	Promoter (<=1kb)
ENSG00000183560	gained	NOSig	Promoter (<=1kb)
ENSG00000104888	lost	NOSig	Promoter (<=1kb)
ENSG00000177628	lost	NOSig	Promoter (<=1kb)
ENSG00000006634	lost	NOSig	Promoter (<=1kb)
ENSG00000125966	lost	NOSig	Promoter (<=1kb)
ENSG00000174521	lost	NOSig	Promoter (<=1kb)
ENSG00000277041	gained	NOSig	Promoter (<=1kb)
ENSG00000100207	lost	NOSig	Promoter (<=1kb)
ENSG00000131037	lost	NOSig	Promoter (<=1kb)
ENSG00000130699	lost	NOSig	Promoter (<=1kb)
ENSG00000206177	lost	NOSig	Promoter (<=1kb)
ENSG00000226554	gained	NOSig	Promoter (<=1kb)
ENSG00000091592	lost	NOSig	Promoter (<=1kb)
ENSG00000179902	lost	NOSig	Promoter (<=1kb)
ENSG00000207598	lost	NOSig	Promoter (<=1kb)
ENSG00000276141	lost	NOSig	Promoter (<=1kb)
ENSG00000272419	lost	NOSig	Promoter (<=1kb)
ENSG00000161267	lost	NOSig	Promoter (<=1kb)
ENSG00000196581	gained	NOSig	Promoter (<=1kb)
ENSG00000166199	lost	NOSig	Promoter (<=1kb)
ENSG00000274833	lost	NOSig	Promoter (<=1kb)
ENSG00000263456	lost	NOSig	Promoter (<=1kb)
ENSG00000154229	lost	NOSig	Promoter (<=1kb)
ENSG00000176978	lost	NOSig	Promoter (<=1kb)
ENSG00000254205	lost	NOSig	Promoter (<=1kb)
ENSG00000110090	lost	NOSig	Promoter (<=1kb)
ENSG00000179935	lost	NOSig	Promoter (<=1kb)
ENSG00000134490	lost	NOSig	Promoter (<=1kb)
ENSG00000238344	lost	NOSig	Promoter (<=1kb)
ENSG00000225127	lost	NOSig	Promoter (<=1kb)
ENSG00000259877	lost	NOSig	Promoter (<=1kb)
ENSG00000126351	lost	NOSig	Promoter (<=1kb)
ENSG00000237975	lost	NOSig	Promoter (<=1kb)
ENSG00000153094	lost	NOSig	Promoter (<=1kb)
ENSG00000005249	lost	NOSig	Promoter (<=1kb)
ENSG00000114646	lost	NOSig	Promoter (<=1kb)
ENSG00000218857	gained	NOSig	Promoter (<=1kb)
ENSG00000160401	lost	NOSig	Promoter (<=1kb)
ENSG00000151575	lost	NOSig	Promoter (<=1kb)
ENSG00000088002	gained	NOSig	Promoter (<=1kb)
ENSG00000130299	lost	NOSig	Promoter (<=1kb)
ENSG00000110324	lost	NOSig	Promoter (<=1kb)
ENSG00000063015	lost	NOSig	Promoter (<=1kb)
ENSG00000276557	gained	NOSig	Promoter (<=1kb)
ENSG00000101542	gained	NOSig	Promoter (<=1kb)
ENSG00000148737	lost	NOSig	Promoter (<=1kb)
ENSG00000225280	lost	NOSig	Promoter (<=1kb)
ENSG00000204956	lost	NOSig	Promoter (<=1kb)
ENSG00000125386	gained	NOSig	Promoter (<=1kb)
ENSG00000274180	lost	NOSig	Promoter (<=1kb)
ENSG00000165698	lost	NOSig	Promoter (<=1kb)
ENSG00000147677	lost	NOSig	Promoter (<=1kb)
ENSG00000188674	gained	NOSig	Promoter (<=1kb)
ENSG00000160959	lost	NOSig	Promoter (<=1kb)
ENSG00000080511	gained	NOSig	Promoter (<=1kb)
ENSG00000101230	lost	NOSig	Promoter (<=1kb)
ENSG00000075618	lost	NOSig	Promoter (<=1kb)
ENSG00000238184	lost	NOSig	Promoter (<=1kb)
ENSG00000189337	lost	NOSig	Promoter (<=1kb)
ENSG00000267472	lost	NOSig	Promoter (<=1kb)
ENSG00000224389	gained	NOSig	Promoter (<=1kb)
ENSG00000179262	lost	NOSig	Promoter (<=1kb)
ENSG00000071246	lost	NOSig	Promoter (<=1kb)
ENSG00000160360	lost	NOSig	Promoter (<=1kb)
ENSG00000182979	lost	NOSig	Promoter (<=1kb)
ENSG00000255136	lost	NOSig	Promoter (<=1kb)
ENSG00000142303	lost	NOSig	Promoter (<=1kb)
ENSG00000132563	lost	NOSig	Promoter (<=1kb)
ENSG00000273703	lost	NOSig	Promoter (<=1kb)
ENSG00000118971	lost	NOSig	Promoter (<=1kb)
ENSG00000106100	lost	NOSig	Promoter (<=1kb)
ENSG00000148120	lost	NOSig	Promoter (<=1kb)
ENSG00000032219	lost	NOSig	Promoter (<=1kb)
ENSG00000115687	gained	NOSig	Promoter (<=1kb)
ENSG00000183150	lost	NOSig	Promoter (<=1kb)
ENSG00000080503	lost	NOSig	Promoter (<=1kb)
ENSG00000145996	lost	NOSig	Promoter (<=1kb)
ENSG00000171224	lost	NOSig	Promoter (<=1kb)
ENSG00000063854	lost	NOSig	Promoter (<=1kb)
ENSG00000230257	gained	NOSig	Promoter (<=1kb)
ENSG00000163394	gained	NOSig	Promoter (<=1kb)
ENSG00000176040	lost	NOSig	Promoter (<=1kb)
ENSG00000196876	lost	NOSig	Promoter (<=1kb)
ENSG00000256733	gained	NOSig	Promoter (<=1kb)
ENSG00000166454	lost	NOSig	Promoter (<=1kb)
ENSG00000265590	lost	NOSig	Promoter (<=1kb)
ENSG00000212935	gained	NOSig	Promoter (<=1kb)
ENSG00000166278	lost	NOSig	Promoter (<=1kb)
ENSG00000196787	lost	NOSig	Promoter (<=1kb)
ENSG00000197183	lost	NOSig	Promoter (<=1kb)
ENSG00000170558	lost	NOSig	Promoter (<=1kb)
ENSG00000204514	lost	NOSig	Promoter (<=1kb)
ENSG00000150938	lost	NOSig	Promoter (<=1kb)
ENSG00000064651	lost	NOSig	Promoter (<=1kb)
ENSG00000164684	lost	NOSig	Promoter (<=1kb)
ENSG00000283828	lost	NOSig	Promoter (<=1kb)
ENSG00000240929	lost	NOSig	Promoter (<=1kb)
ENSG00000211790	lost	NOSig	Promoter (<=1kb)
ENSG00000178409	lost	NOSig	Promoter (<=1kb)
ENSG00000088854	lost	NOSig	Promoter (<=1kb)
ENSG00000078804	lost	NOSig	Promoter (<=1kb)
ENSG00000204872	lost	NOSig	Promoter (<=1kb)
ENSG00000232294	lost	NOSig	Promoter (<=1kb)
ENSG00000172889	lost	NOSig	Promoter (<=1kb)
ENSG00000022267	lost	NOSig	Promoter (<=1kb)
ENSG00000284272	lost	NOSig	Promoter (<=1kb)
ENSG00000273248	lost	NOSig	Promoter (<=1kb)
ENSG00000107404	lost	NOSig	Promoter (<=1kb)
ENSG00000185090	lost	NOSig	Promoter (<=1kb)
ENSG00000169258	lost	NOSig	Promoter (<=1kb)
ENSG00000206530	lost	NOSig	Promoter (<=1kb)
ENSG00000250889	lost	NOSig	Promoter (<=1kb)
ENSG00000274400	lost	NOSig	Promoter (<=1kb)
ENSG00000188483	lost	NOSig	Promoter (<=1kb)
ENSG00000153885	lost	NOSig	Promoter (<=1kb)
ENSG00000197063	lost	NOSig	Promoter (<=1kb)
ENSG00000103168	lost	NOSig	Promoter (<=1kb)
ENSG00000197579	lost	NOSig	Promoter (<=1kb)
ENSG00000237984	lost	NOSig	Promoter (<=1kb)
ENSG00000102935	lost	NOSig	Promoter (<=1kb)
ENSG00000136826	lost	NOSig	Promoter (<=1kb)
ENSG00000278023	lost	NOSig	Promoter (<=1kb)
ENSG00000125740	lost	NOSig	Promoter (<=1kb)
ENSG00000163659	lost	NOSig	Promoter (<=1kb)
ENSG00000136866	lost	NOSig	Promoter (<=1kb)
ENSG00000163166	lost	NOSig	Promoter (<=1kb)
ENSG00000184009	lost	NOSig	Promoter (<=1kb)
ENSG00000140350	lost	NOSig	Promoter (<=1kb)
ENSG00000120833	lost	NOSig	Promoter (<=1kb)
ENSG00000048052	lost	NOSig	Promoter (<=1kb)
ENSG00000257184	lost	NOSig	Promoter (<=1kb)
ENSG00000239828	lost	NOSig	Promoter (<=1kb)
ENSG00000126953	lost	NOSig	Promoter (<=1kb)
ENSG00000164638	lost	NOSig	Promoter (<=1kb)
ENSG00000107104	lost	NOSig	Promoter (<=1kb)
ENSG00000245848	lost	NOSig	Promoter (<=1kb)
ENSG00000166432	lost	NOSig	Promoter (<=1kb)
ENSG00000174326	lost	NOSig	Promoter (<=1kb)
ENSG00000235300	lost	NOSig	Promoter (<=1kb)
ENSG00000168589	lost	NOSig	Promoter (<=1kb)
ENSG00000125520	lost	NOSig	Promoter (<=1kb)
ENSG00000170035	lost	NOSig	Promoter (<=1kb)
ENSG00000169813	lost	NOSig	Promoter (<=1kb)
ENSG00000088538	lost	NOSig	Promoter (<=1kb)
ENSG00000229000	lost	NOSig	Promoter (<=1kb)
ENSG00000144744	lost	NOSig	Promoter (<=1kb)
ENSG00000130812	lost	NOSig	Promoter (<=1kb)
ENSG00000267767	gained	NOSig	Promoter (<=1kb)
ENSG00000139192	lost	NOSig	Promoter (<=1kb)
ENSG00000184293	lost	NOSig	Promoter (<=1kb)
ENSG00000090905	lost	NOSig	Promoter (<=1kb)
ENSG00000198535	lost	NOSig	Promoter (<=1kb)
ENSG00000078674	lost	NOSig	Promoter (<=1kb)
ENSG00000178665	lost	NOSig	Promoter (<=1kb)
ENSG00000121753	lost	NOSig	Promoter (<=1kb)
ENSG00000173482	lost	NOSig	Promoter (<=1kb)
ENSG00000175866	lost	NOSig	Promoter (<=1kb)
ENSG00000117598	lost	NOSig	Promoter (<=1kb)
ENSG00000100181	lost	NOSig	Promoter (<=1kb)
ENSG00000277543	lost	NOSig	Promoter (<=1kb)
ENSG00000161692	lost	NOSig	Promoter (<=1kb)
ENSG00000277767	lost	NOSig	Promoter (<=1kb)
ENSG00000142538	lost	NOSig	Promoter (<=1kb)
ENSG00000067057	lost	NOSig	Promoter (<=1kb)
ENSG00000173852	lost	NOSig	Promoter (<=1kb)
ENSG00000127377	gained	NOSig	Promoter (<=1kb)
ENSG00000268262	lost	NOSig	Promoter (<=1kb)
ENSG00000141314	lost	NOSig	Promoter (<=1kb)
ENSG00000090975	gained	NOSig	Promoter (<=1kb)
ENSG00000197045	lost	NOSig	Promoter (<=1kb)
ENSG00000111752	lost	NOSig	Promoter (<=1kb)
ENSG00000160218	lost	NOSig	Promoter (<=1kb)
ENSG00000095637	lost	NOSig	Promoter (<=1kb)
ENSG00000132323	lost	NOSig	Promoter (<=1kb)
ENSG00000007264	lost	NOSig	Promoter (<=1kb)
ENSG00000071894	lost	NOSig	Promoter (<=1kb)
ENSG00000177465	lost	NOSig	Promoter (<=1kb)
ENSG00000130382	lost	NOSig	Promoter (<=1kb)
ENSG00000196628	lost	NOSig	Promoter (<=1kb)
ENSG00000100344	lost	NOSig	Promoter (<=1kb)
ENSG00000129654	lost	NOSig	Promoter (<=1kb)
ENSG00000177614	lost	NOSig	Promoter (<=1kb)
ENSG00000171855	lost	NOSig	Promoter (<=1kb)
ENSG00000149527	lost	NOSig	Promoter (<=1kb)
ENSG00000143258	lost	NOSig	Promoter (<=1kb)
ENSG00000198689	lost	NOSig	Promoter (<=1kb)
ENSG00000066044	lost	NOSig	Promoter (<=1kb)
ENSG00000123737	lost	NOSig	Promoter (<=1kb)
ENSG00000253536	lost	NOSig	Promoter (<=1kb)
ENSG00000105516	lost	NOSig	Promoter (<=1kb)
ENSG00000134480	lost	NOSig	Promoter (<=1kb)
ENSG00000166685	lost	NOSig	Promoter (<=1kb)
ENSG00000108001	lost	NOSig	Promoter (<=1kb)
ENSG00000106560	lost	NOSig	Promoter (<=1kb)
ENSG00000116237	lost	NOSig	Promoter (<=1kb)
ENSG00000196866	lost	NOSig	Promoter (<=1kb)
ENSG00000076242	lost	NOSig	Promoter (<=1kb)
ENSG00000255529	gained	NOSig	Promoter (<=1kb)
ENSG00000254427	lost	NOSig	Promoter (<=1kb)
ENSG00000158805	lost	NOSig	Promoter (<=1kb)
ENSG00000164402	lost	NOSig	Promoter (<=1kb)
ENSG00000166348	lost	NOSig	Promoter (<=1kb)
ENSG00000085760	lost	NOSig	Promoter (<=1kb)
ENSG00000236504	lost	NOSig	Promoter (<=1kb)
ENSG00000142156	lost	NOSig	Promoter (<=1kb)
ENSG00000019485	lost	NOSig	Promoter (<=1kb)
ENSG00000234283	lost	NOSig	Promoter (<=1kb)
ENSG00000143479	lost	NOSig	Promoter (<=1kb)
ENSG00000276043	lost	NOSig	Promoter (<=1kb)
ENSG00000125245	lost	NOSig	Promoter (<=1kb)
ENSG00000102387	lost	NOSig	Promoter (<=1kb)
ENSG00000144485	lost	NOSig	Promoter (<=1kb)
ENSG00000143194	lost	NOSig	Promoter (<=1kb)
ENSG00000169598	lost	NOSig	Promoter (<=1kb)
ENSG00000243424	lost	NOSig	Promoter (<=1kb)
ENSG00000156697	lost	NOSig	Promoter (<=1kb)
ENSG00000110344	lost	NOSig	Promoter (<=1kb)
ENSG00000131269	lost	NOSig	Promoter (<=1kb)
ENSG00000143222	lost	NOSig	Promoter (<=1kb)
ENSG00000124313	lost	NOSig	Promoter (<=1kb)
ENSG00000258100	lost	NOSig	Promoter (<=1kb)
ENSG00000146054	lost	NOSig	Promoter (<=1kb)
ENSG00000171425	lost	NOSig	Promoter (<=1kb)
ENSG00000226314	lost	NOSig	Promoter (<=1kb)
ENSG00000172301	lost	NOSig	Promoter (<=1kb)
ENSG00000148737	gained	NOSig	Promoter (<=1kb)
ENSG00000163632	lost	NOSig	Promoter (<=1kb)
ENSG00000103253	lost	NOSig	Promoter (<=1kb)
ENSG00000188322	lost	NOSig	Promoter (<=1kb)
ENSG00000135966	lost	NOSig	Promoter (<=1kb)
ENSG00000260428	lost	NOSig	Promoter (<=1kb)
ENSG00000233893	lost	NOSig	Promoter (<=1kb)
ENSG00000179388	lost	NOSig	Promoter (<=1kb)
ENSG00000132522	lost	NOSig	Promoter (<=1kb)
ENSG00000200922	lost	NOSig	Promoter (<=1kb)
ENSG00000114126	lost	NOSig	Promoter (<=1kb)
ENSG00000134363	lost	NOSig	Promoter (<=1kb)
ENSG00000242473	lost	NOSig	Promoter (<=1kb)
ENSG00000164920	lost	NOSig	Promoter (<=1kb)
ENSG00000004399	lost	NOSig	Promoter (<=1kb)
ENSG00000132842	lost	NOSig	Promoter (<=1kb)
ENSG00000220323	lost	NOSig	Promoter (<=1kb)
ENSG00000163141	lost	NOSig	Promoter (<=1kb)
ENSG00000275713	lost	NOSig	Promoter (<=1kb)
ENSG00000197409	lost	NOSig	Promoter (<=1kb)
ENSG00000178053	lost	NOSig	Promoter (<=1kb)
ENSG00000196557	lost	NOSig	Promoter (<=1kb)
ENSG00000108262	lost	NOSig	Promoter (<=1kb)
ENSG00000156983	lost	NOSig	Promoter (<=1kb)
ENSG00000239883	lost	NOSig	Promoter (<=1kb)
ENSG00000106829	lost	NOSig	Promoter (<=1kb)
ENSG00000252183	lost	NOSig	Promoter (<=1kb)
ENSG00000116667	lost	NOSig	Promoter (<=1kb)
ENSG00000172771	lost	NOSig	Promoter (<=1kb)
ENSG00000173540	lost	NOSig	Promoter (<=1kb)
ENSG00000111271	gained	NOSig	Promoter (<=1kb)
ENSG00000178149	lost	NOSig	Promoter (<=1kb)
ENSG00000103248	lost	NOSig	Promoter (<=1kb)
ENSG00000118965	lost	NOSig	Promoter (<=1kb)
ENSG00000109189	lost	NOSig	Promoter (<=1kb)
ENSG00000075292	lost	NOSig	Promoter (<=1kb)
ENSG00000188419	lost	NOSig	Promoter (<=1kb)
ENSG00000111801	lost	NOSig	Promoter (<=1kb)
ENSG00000091073	lost	NOSig	Promoter (<=1kb)
ENSG00000119446	lost	NOSig	Promoter (<=1kb)
ENSG00000047346	lost	NOSig	Promoter (<=1kb)
ENSG00000206596	lost	NOSig	Promoter (<=1kb)
ENSG00000220205	lost	NOSig	Promoter (<=1kb)
ENSG00000260394	lost	NOSig	Promoter (<=1kb)
ENSG00000100994	lost	NOSig	Promoter (<=1kb)
ENSG00000141664	lost	NOSig	Promoter (<=1kb)
ENSG00000143502	lost	NOSig	Promoter (<=1kb)
ENSG00000122778	lost	NOSig	Promoter (<=1kb)
ENSG00000106367	lost	NOSig	Promoter (<=1kb)
ENSG00000011451	lost	NOSig	Promoter (<=1kb)
ENSG00000204634	lost	NOSig	Promoter (<=1kb)
ENSG00000189376	lost	NOSig	Promoter (<=1kb)
ENSG00000108669	lost	NOSig	Promoter (<=1kb)
ENSG00000182831	lost	NOSig	Promoter (<=1kb)
ENSG00000136854	lost	NOSig	Promoter (<=1kb)
ENSG00000144061	lost	NOSig	Promoter (<=1kb)
ENSG00000162599	lost	NOSig	Promoter (<=1kb)
ENSG00000159784	lost	NOSig	Promoter (<=1kb)
ENSG00000132613	lost	NOSig	Promoter (<=1kb)
ENSG00000120798	lost	NOSig	Promoter (<=1kb)
ENSG00000153815	lost	NOSig	Promoter (<=1kb)
ENSG00000162437	lost	NOSig	Promoter (<=1kb)
ENSG00000128567	lost	NOSig	Promoter (<=1kb)
ENSG00000225216	lost	NOSig	Promoter (<=1kb)
ENSG00000139318	lost	NOSig	Promoter (<=1kb)
ENSG00000239819	gained	NOSig	Promoter (<=1kb)
ENSG00000135519	lost	NOSig	Promoter (<=1kb)
ENSG00000158079	lost	NOSig	Promoter (<=1kb)
ENSG00000253184	lost	NOSig	Promoter (<=1kb)
ENSG00000106012	lost	NOSig	Promoter (<=1kb)
ENSG00000243544	lost	NOSig	Promoter (<=1kb)
ENSG00000135625	lost	NOSig	Promoter (<=1kb)
ENSG00000222421	lost	NOSig	Promoter (<=1kb)
ENSG00000167397	lost	NOSig	Promoter (<=1kb)
ENSG00000278463	lost	NOSig	Promoter (<=1kb)
ENSG00000140323	lost	NOSig	Promoter (<=1kb)
ENSG00000160949	lost	NOSig	Promoter (<=1kb)
ENSG00000111897	lost	NOSig	Promoter (<=1kb)
ENSG00000180447	lost	NOSig	Promoter (<=1kb)
ENSG00000274214	gained	NOSig	Promoter (<=1kb)
ENSG00000137807	lost	NOSig	Promoter (<=1kb)
ENSG00000133069	lost	NOSig	Promoter (<=1kb)
ENSG00000115844	lost	NOSig	Promoter (<=1kb)
ENSG00000256249	lost	NOSig	Promoter (<=1kb)
ENSG00000143013	lost	NOSig	Promoter (<=1kb)
ENSG00000231770	lost	NOSig	Promoter (<=1kb)
ENSG00000092964	lost	NOSig	Promoter (<=1kb)
ENSG00000108039	lost	NOSig	Promoter (<=1kb)
ENSG00000159339	gained	NOSig	Promoter (<=1kb)
ENSG00000109917	lost	NOSig	Promoter (<=1kb)
ENSG00000143498	lost	NOSig	Promoter (<=1kb)
ENSG00000142546	lost	NOSig	Promoter (<=1kb)
ENSG00000123933	lost	NOSig	Promoter (<=1kb)
ENSG00000131475	lost	NOSig	Promoter (<=1kb)
ENSG00000008853	lost	NOSig	Promoter (<=1kb)
ENSG00000196586	lost	NOSig	Promoter (<=1kb)
ENSG00000197381	lost	NOSig	Promoter (<=1kb)
ENSG00000157470	lost	NOSig	Promoter (<=1kb)
ENSG00000086475	lost	NOSig	Promoter (<=1kb)
ENSG00000018189	lost	NOSig	Promoter (<=1kb)
ENSG00000270659	lost	NOSig	Promoter (<=1kb)
ENSG00000072274	lost	NOSig	Promoter (<=1kb)
ENSG00000118515	lost	NOSig	Promoter (<=1kb)
ENSG00000151718	lost	NOSig	Promoter (<=1kb)
ENSG00000102871	lost	NOSig	Promoter (<=1kb)
ENSG00000187954	lost	NOSig	Promoter (<=1kb)
ENSG00000156486	lost	NOSig	Promoter (<=1kb)
ENSG00000284421	gained	NOSig	Promoter (<=1kb)
ENSG00000111605	lost	NOSig	Promoter (<=1kb)
ENSG00000169189	lost	NOSig	Promoter (<=1kb)
ENSG00000279923	gained	NOSig	Promoter (<=1kb)
ENSG00000103260	lost	NOSig	Promoter (<=1kb)
ENSG00000105698	lost	NOSig	Promoter (<=1kb)
ENSG00000185130	lost	NOSig	Promoter (<=1kb)
ENSG00000180667	lost	NOSig	Promoter (<=1kb)
ENSG00000257681	gained	NOSig	Promoter (<=1kb)
ENSG00000066697	lost	NOSig	Promoter (<=1kb)
ENSG00000199085	lost	NOSig	Promoter (<=1kb)
ENSG00000128266	lost	NOSig	Promoter (<=1kb)
ENSG00000101224	lost	NOSig	Promoter (<=1kb)
ENSG00000245864	lost	NOSig	Promoter (<=1kb)
ENSG00000136014	lost	NOSig	Promoter (<=1kb)
ENSG00000225173	lost	NOSig	Promoter (<=1kb)
ENSG00000104154	lost	NOSig	Promoter (<=1kb)
ENSG00000261377	lost	NOSig	Promoter (<=1kb)
ENSG00000101868	lost	NOSig	Promoter (<=1kb)
ENSG00000239264	lost	NOSig	Promoter (<=1kb)
ENSG00000197989	lost	NOSig	Promoter (<=1kb)
ENSG00000259783	lost	NOSig	Promoter (<=1kb)
ENSG00000113319	lost	NOSig	Promoter (<=1kb)
ENSG00000166133	lost	NOSig	Promoter (<=1kb)
ENSG00000006327	lost	NOSig	Promoter (<=1kb)
ENSG00000244459	lost	NOSig	Promoter (<=1kb)
ENSG00000280551	lost	NOSig	Promoter (<=1kb)
ENSG00000221869	lost	NOSig	Promoter (<=1kb)
ENSG00000078399	lost	NOSig	Promoter (<=1kb)
ENSG00000285329	lost	NOSig	Promoter (<=1kb)
ENSG00000068366	lost	NOSig	Promoter (<=1kb)
ENSG00000189410	lost	NOSig	Promoter (<=1kb)
ENSG00000196511	lost	NOSig	Promoter (<=1kb)
ENSG00000064652	lost	NOSig	Promoter (<=1kb)
ENSG00000204386	lost	NOSig	Promoter (<=1kb)
ENSG00000126457	lost	NOSig	Promoter (<=1kb)
ENSG00000235257	gained	NOSig	Promoter (<=1kb)
ENSG00000075651	lost	NOSig	Promoter (<=1kb)
ENSG00000028310	lost	NOSig	Promoter (<=1kb)
ENSG00000168754	lost	NOSig	Promoter (<=1kb)
ENSG00000260924	lost	NOSig	Promoter (<=1kb)
ENSG00000085224	lost	NOSig	Promoter (<=1kb)
ENSG00000182963	lost	NOSig	Promoter (<=1kb)
ENSG00000164440	lost	NOSig	Promoter (<=1kb)
ENSG00000080561	lost	NOSig	Promoter (<=1kb)
ENSG00000215252	lost	NOSig	Promoter (<=1kb)
ENSG00000161057	lost	NOSig	Promoter (<=1kb)
ENSG00000260805	lost	NOSig	Promoter (<=1kb)
ENSG00000175048	lost	NOSig	Promoter (<=1kb)
ENSG00000105576	lost	NOSig	Promoter (<=1kb)
ENSG00000274267	lost	NOSig	Promoter (<=1kb)
ENSG00000163818	lost	NOSig	Promoter (<=1kb)
ENSG00000149311	lost	NOSig	Promoter (<=1kb)
ENSG00000116731	lost	NOSig	Promoter (<=1kb)
ENSG00000213468	lost	NOSig	Promoter (<=1kb)
ENSG00000142327	lost	NOSig	Promoter (<=1kb)
ENSG00000079246	lost	NOSig	Promoter (<=1kb)
ENSG00000188613	lost	NOSig	Promoter (<=1kb)
ENSG00000197768	lost	NOSig	Promoter (<=1kb)
ENSG00000197054	lost	NOSig	Promoter (<=1kb)
ENSG00000105771	lost	NOSig	Promoter (<=1kb)
ENSG00000007866	lost	NOSig	Promoter (<=1kb)
ENSG00000171055	lost	NOSig	Promoter (<=1kb)
ENSG00000139291	lost	NOSig	Promoter (<=1kb)
ENSG00000068885	lost	NOSig	Promoter (<=1kb)
ENSG00000155463	lost	NOSig	Promoter (<=1kb)
ENSG00000127314	lost	NOSig	Promoter (<=1kb)
ENSG00000280734	lost	NOSig	Promoter (<=1kb)
ENSG00000164287	lost	NOSig	Promoter (<=1kb)
ENSG00000182264	lost	NOSig	Promoter (<=1kb)
ENSG00000089737	lost	NOSig	Promoter (<=1kb)
ENSG00000169752	lost	NOSig	Promoter (<=1kb)
ENSG00000256087	lost	NOSig	Promoter (<=1kb)
ENSG00000131873	lost	NOSig	Promoter (<=1kb)
ENSG00000075240	lost	NOSig	Promoter (<=1kb)
ENSG00000065809	lost	NOSig	Promoter (<=1kb)
ENSG00000198879	lost	NOSig	Promoter (<=1kb)
ENSG00000285517	lost	NOSig	Promoter (<=1kb)
ENSG00000244422	gained	NOSig	Promoter (<=1kb)
ENSG00000125744	lost	NOSig	Promoter (<=1kb)
ENSG00000131323	lost	NOSig	Promoter (<=1kb)
ENSG00000018869	lost	NOSig	Promoter (<=1kb)
ENSG00000111554	lost	NOSig	Promoter (<=1kb)
ENSG00000236946	lost	NOSig	Promoter (<=1kb)
ENSG00000143845	lost	NOSig	Promoter (<=1kb)
ENSG00000273604	lost	NOSig	Promoter (<=1kb)
ENSG00000173715	lost	NOSig	Promoter (<=1kb)
ENSG00000100312	gained	NOSig	Promoter (<=1kb)
ENSG00000119333	lost	NOSig	Promoter (<=1kb)
ENSG00000115652	lost	NOSig	Promoter (<=1kb)
ENSG00000175130	lost	NOSig	Promoter (<=1kb)
ENSG00000270426	lost	NOSig	Promoter (<=1kb)
ENSG00000240682	lost	NOSig	Promoter (<=1kb)
ENSG00000168067	lost	NOSig	Promoter (<=1kb)
ENSG00000141040	lost	NOSig	Promoter (<=1kb)
ENSG00000174080	lost	NOSig	Promoter (<=1kb)
ENSG00000162426	lost	NOSig	Promoter (<=1kb)
ENSG00000196189	lost	NOSig	Promoter (<=1kb)
ENSG00000122126	lost	NOSig	Promoter (<=1kb)
ENSG00000161999	lost	NOSig	Promoter (<=1kb)
ENSG00000123066	lost	NOSig	Promoter (<=1kb)
ENSG00000180198	lost	NOSig	Promoter (<=1kb)
ENSG00000188986	lost	NOSig	Promoter (<=1kb)
ENSG00000176834	lost	NOSig	Promoter (<=1kb)
ENSG00000100852	lost	NOSig	Promoter (<=1kb)
ENSG00000183598	lost	NOSig	Promoter (<=1kb)
ENSG00000160072	lost	NOSig	Promoter (<=1kb)
ENSG00000100099	lost	NOSig	Promoter (<=1kb)
ENSG00000176842	lost	NOSig	Promoter (<=1kb)
ENSG00000043514	lost	NOSig	Promoter (<=1kb)
ENSG00000260750	lost	NOSig	Promoter (<=1kb)
ENSG00000142798	lost	NOSig	Promoter (<=1kb)
ENSG00000161996	lost	NOSig	Promoter (<=1kb)
ENSG00000121022	lost	NOSig	Promoter (<=1kb)
ENSG00000266472	lost	NOSig	Promoter (<=1kb)
ENSG00000058056	lost	NOSig	Promoter (<=1kb)
ENSG00000277501	lost	NOSig	Promoter (<=1kb)
ENSG00000151491	lost	NOSig	Promoter (<=1kb)
ENSG00000197903	lost	NOSig	Promoter (<=1kb)
ENSG00000188321	lost	NOSig	Promoter (<=1kb)
ENSG00000163807	lost	NOSig	Promoter (<=1kb)
ENSG00000129515	lost	NOSig	Promoter (<=1kb)
ENSG00000150687	lost	NOSig	Promoter (<=1kb)
ENSG00000168397	lost	NOSig	Promoter (<=1kb)
ENSG00000214357	lost	NOSig	Promoter (<=1kb)
ENSG00000127415	lost	NOSig	Promoter (<=1kb)
ENSG00000175764	lost	NOSig	Promoter (<=1kb)
ENSG00000173457	lost	NOSig	Promoter (<=1kb)
ENSG00000198743	lost	NOSig	Promoter (<=1kb)
ENSG00000167964	lost	NOSig	Promoter (<=1kb)
ENSG00000107164	lost	NOSig	Promoter (<=1kb)
ENSG00000174437	lost	NOSig	Promoter (<=1kb)
ENSG00000119698	lost	NOSig	Promoter (<=1kb)
ENSG00000099821	lost	NOSig	Promoter (<=1kb)
ENSG00000102572	lost	NOSig	Promoter (<=1kb)
ENSG00000178075	lost	NOSig	Promoter (<=1kb)
ENSG00000139343	lost	NOSig	Promoter (<=1kb)
ENSG00000163755	lost	NOSig	Promoter (<=1kb)
ENSG00000089009	lost	NOSig	Promoter (<=1kb)
ENSG00000213889	lost	NOSig	Promoter (<=1kb)
ENSG00000211800	lost	NOSig	Promoter (<=1kb)
ENSG00000130734	lost	NOSig	Promoter (<=1kb)
ENSG00000161149	lost	NOSig	Promoter (<=1kb)
ENSG00000092445	lost	NOSig	Promoter (<=1kb)
ENSG00000160408	lost	NOSig	Promoter (<=1kb)
ENSG00000239665	lost	NOSig	Promoter (<=1kb)
ENSG00000008300	lost	NOSig	Promoter (<=1kb)
ENSG00000144026	lost	NOSig	Promoter (<=1kb)
ENSG00000179364	lost	NOSig	Promoter (<=1kb)
ENSG00000267265	lost	NOSig	Promoter (<=1kb)
ENSG00000168569	lost	NOSig	Promoter (<=1kb)
ENSG00000185761	lost	NOSig	Promoter (<=1kb)
ENSG00000008256	lost	NOSig	Promoter (<=1kb)
ENSG00000176407	lost	NOSig	Promoter (<=1kb)
ENSG00000186951	lost	NOSig	Promoter (<=1kb)
ENSG00000119782	lost	NOSig	Promoter (<=1kb)
ENSG00000104691	lost	NOSig	Promoter (<=1kb)
ENSG00000120992	lost	NOSig	Promoter (<=1kb)
ENSG00000129757	lost	NOSig	Promoter (<=1kb)
ENSG00000158828	lost	NOSig	Promoter (<=1kb)
ENSG00000158470	lost	NOSig	Promoter (<=1kb)
ENSG00000130254	lost	NOSig	Promoter (<=1kb)
ENSG00000153944	lost	NOSig	Promoter (<=1kb)
ENSG00000008838	lost	NOSig	Promoter (<=1kb)
ENSG00000115526	lost	NOSig	Promoter (<=1kb)
ENSG00000089902	lost	NOSig	Promoter (<=1kb)
ENSG00000113658	lost	NOSig	Promoter (<=1kb)
ENSG00000262904	lost	NOSig	Promoter (<=1kb)
ENSG00000177994	lost	NOSig	Promoter (<=1kb)
ENSG00000163635	lost	NOSig	Promoter (<=1kb)
ENSG00000271851	lost	NOSig	Promoter (<=1kb)
ENSG00000120337	lost	NOSig	Promoter (<=1kb)
ENSG00000099282	lost	NOSig	Promoter (<=1kb)
ENSG00000164037	lost	NOSig	Promoter (<=1kb)
ENSG00000232415	lost	NOSig	Promoter (<=1kb)
ENSG00000236318	lost	NOSig	Promoter (<=1kb)
ENSG00000253352	lost	NOSig	Promoter (<=1kb)
ENSG00000121653	lost	NOSig	Promoter (<=1kb)
ENSG00000213988	lost	NOSig	Promoter (<=1kb)
ENSG00000103035	lost	NOSig	Promoter (<=1kb)
ENSG00000134317	lost	NOSig	Promoter (<=1kb)
ENSG00000100802	lost	NOSig	Promoter (<=1kb)
ENSG00000215417	lost	NOSig	Promoter (<=1kb)
ENSG00000255112	lost	NOSig	Promoter (<=1kb)
ENSG00000183779	lost	NOSig	Promoter (<=1kb)
ENSG00000101019	lost	NOSig	Promoter (<=1kb)
ENSG00000105854	lost	NOSig	Promoter (<=1kb)
ENSG00000164880	lost	NOSig	Promoter (<=1kb)
ENSG00000133275	lost	NOSig	Promoter (<=1kb)
ENSG00000113916	lost	NOSig	Promoter (<=1kb)
ENSG00000005156	lost	NOSig	Promoter (<=1kb)
ENSG00000120314	lost	NOSig	Promoter (<=1kb)
ENSG00000226902	lost	NOSig	Promoter (<=1kb)
ENSG00000139946	lost	NOSig	Promoter (<=1kb)
ENSG00000170604	lost	NOSig	Promoter (<=1kb)
ENSG00000077147	lost	NOSig	Promoter (<=1kb)
ENSG00000140968	lost	NOSig	Promoter (<=1kb)
ENSG00000237187	lost	NOSig	Promoter (<=1kb)
ENSG00000140988	lost	NOSig	Promoter (<=1kb)
ENSG00000159307	lost	NOSig	Promoter (<=1kb)
ENSG00000163131	lost	NOSig	Promoter (<=1kb)
ENSG00000275215	lost	NOSig	Promoter (<=1kb)
ENSG00000257698	lost	NOSig	Promoter (<=1kb)
ENSG00000186222	lost	NOSig	Promoter (<=1kb)
ENSG00000235007	lost	NOSig	Promoter (<=1kb)
ENSG00000166246	lost	NOSig	Promoter (<=1kb)
ENSG00000174871	lost	NOSig	Promoter (<=1kb)
ENSG00000109065	lost	NOSig	Promoter (<=1kb)
ENSG00000249896	lost	NOSig	Promoter (<=1kb)
ENSG00000181894	lost	NOSig	Promoter (<=1kb)
ENSG00000023516	lost	NOSig	Promoter (<=1kb)
ENSG00000196455	lost	NOSig	Promoter (<=1kb)
ENSG00000100138	lost	NOSig	Promoter (<=1kb)
ENSG00000141030	lost	NOSig	Promoter (<=1kb)
ENSG00000198948	lost	NOSig	Promoter (<=1kb)
ENSG00000211819	lost	NOSig	Promoter (<=1kb)
ENSG00000128191	lost	NOSig	Promoter (<=1kb)
ENSG00000138741	lost	NOSig	Promoter (<=1kb)
ENSG00000198455	lost	NOSig	Promoter (<=1kb)
ENSG00000055609	lost	NOSig	Promoter (<=1kb)
ENSG00000265181	lost	NOSig	Promoter (<=1kb)
ENSG00000135299	lost	NOSig	Promoter (<=1kb)
ENSG00000160207	lost	NOSig	Promoter (<=1kb)
ENSG00000132341	lost	NOSig	Promoter (<=1kb)
ENSG00000131650	lost	NOSig	Promoter (<=1kb)
ENSG00000177669	lost	NOSig	Promoter (<=1kb)
ENSG00000168298	lost	NOSig	Promoter (<=1kb)
ENSG00000131013	lost	NOSig	Promoter (<=1kb)
ENSG00000182670	lost	NOSig	Promoter (<=1kb)
ENSG00000184967	lost	NOSig	Promoter (<=1kb)
ENSG00000274290	lost	NOSig	Promoter (<=1kb)
ENSG00000125492	lost	NOSig	Promoter (<=1kb)
ENSG00000103723	lost	NOSig	Promoter (<=1kb)
ENSG00000127511	lost	NOSig	Promoter (<=1kb)
ENSG00000135709	lost	NOSig	Promoter (<=1kb)
ENSG00000130560	lost	NOSig	Promoter (<=1kb)
ENSG00000198824	lost	NOSig	Promoter (<=1kb)
ENSG00000227352	gained	NOSig	Promoter (<=1kb)
ENSG00000121903	lost	NOSig	Promoter (<=1kb)
ENSG00000111276	lost	NOSig	Promoter (<=1kb)
ENSG00000136932	lost	NOSig	Promoter (<=1kb)
ENSG00000232004	lost	NOSig	Promoter (<=1kb)
ENSG00000175643	lost	NOSig	Promoter (<=1kb)
ENSG00000238278	gained	NOSig	Promoter (<=1kb)
ENSG00000008056	lost	NOSig	Promoter (<=1kb)
ENSG00000100167	lost	NOSig	Promoter (<=1kb)
ENSG00000081087	lost	NOSig	Promoter (<=1kb)
ENSG00000165688	lost	NOSig	Promoter (<=1kb)
ENSG00000187905	lost	NOSig	Promoter (<=1kb)
ENSG00000137218	lost	NOSig	Promoter (<=1kb)
ENSG00000167815	lost	NOSig	Promoter (<=1kb)
ENSG00000086200	lost	NOSig	Promoter (<=1kb)
ENSG00000080546	lost	NOSig	Promoter (<=1kb)
ENSG00000106462	lost	NOSig	Promoter (<=1kb)
ENSG00000088256	lost	NOSig	Promoter (<=1kb)
ENSG00000280094	gained	NOSig	Promoter (<=1kb)
ENSG00000235010	lost	NOSig	Promoter (<=1kb)
ENSG00000134278	lost	NOSig	Promoter (<=1kb)
ENSG00000100603	lost	NOSig	Promoter (<=1kb)
ENSG00000169919	lost	NOSig	Promoter (<=1kb)
ENSG00000123091	lost	NOSig	Promoter (<=1kb)
ENSG00000122877	lost	NOSig	Promoter (<=1kb)
ENSG00000110328	lost	NOSig	Promoter (<=1kb)
ENSG00000168348	lost	NOSig	Promoter (<=1kb)
ENSG00000176422	lost	NOSig	Promoter (<=1kb)
ENSG00000131165	lost	NOSig	Promoter (<=1kb)
ENSG00000168005	lost	NOSig	Promoter (<=1kb)
ENSG00000013374	lost	NOSig	Promoter (<=1kb)
ENSG00000178105	lost	NOSig	Promoter (<=1kb)
ENSG00000277227	gained	NOSig	Promoter (<=1kb)
ENSG00000275175	lost	NOSig	Promoter (<=1kb)
ENSG00000204519	lost	NOSig	Promoter (<=1kb)
ENSG00000197119	lost	NOSig	Promoter (<=1kb)
ENSG00000163364	lost	NOSig	Promoter (<=1kb)
ENSG00000250060	gained	NOSig	Promoter (<=1kb)
ENSG00000103653	lost	NOSig	Promoter (<=1kb)
ENSG00000184162	lost	NOSig	Promoter (<=1kb)
ENSG00000166398	lost	NOSig	Promoter (<=1kb)
ENSG00000007392	lost	NOSig	Promoter (<=1kb)
ENSG00000143093	lost	NOSig	Promoter (<=1kb)
ENSG00000129173	lost	NOSig	Promoter (<=1kb)
ENSG00000147419	lost	NOSig	Promoter (<=1kb)
ENSG00000188242	lost	NOSig	Promoter (<=1kb)
ENSG00000106608	lost	NOSig	Promoter (<=1kb)
ENSG00000184916	lost	NOSig	Promoter (<=1kb)
ENSG00000010361	lost	NOSig	Promoter (<=1kb)
ENSG00000183496	lost	NOSig	Promoter (<=1kb)
ENSG00000128294	lost	NOSig	Promoter (<=1kb)
ENSG00000112624	lost	NOSig	Promoter (<=1kb)
ENSG00000220804	lost	NOSig	Promoter (<=1kb)
ENSG00000228824	lost	NOSig	Promoter (<=1kb)
ENSG00000132432	lost	NOSig	Promoter (<=1kb)
ENSG00000129925	lost	NOSig	Promoter (<=1kb)
ENSG00000118900	lost	NOSig	Promoter (<=1kb)
ENSG00000285859	lost	NOSig	Promoter (<=1kb)
ENSG00000151502	lost	NOSig	Promoter (<=1kb)
ENSG00000136319	lost	NOSig	Promoter (<=1kb)
ENSG00000057935	lost	NOSig	Promoter (<=1kb)
ENSG00000249249	lost	NOSig	Promoter (<=1kb)
ENSG00000101654	lost	NOSig	Promoter (<=1kb)
ENSG00000162669	lost	NOSig	Promoter (<=1kb)
ENSG00000140836	lost	NOSig	Promoter (<=1kb)
ENSG00000120896	lost	NOSig	Promoter (<=1kb)
ENSG00000144589	lost	NOSig	Promoter (<=1kb)
ENSG00000173276	lost	NOSig	Promoter (<=1kb)
ENSG00000130584	lost	NOSig	Promoter (<=1kb)
ENSG00000090674	lost	NOSig	Promoter (<=1kb)
ENSG00000204673	lost	NOSig	Promoter (<=1kb)
ENSG00000063245	lost	NOSig	Promoter (<=1kb)
ENSG00000105556	lost	NOSig	Promoter (<=1kb)
ENSG00000088808	lost	NOSig	Promoter (<=1kb)
ENSG00000035928	lost	NOSig	Promoter (<=1kb)
ENSG00000105722	lost	NOSig	Promoter (<=1kb)
ENSG00000178878	lost	NOSig	Promoter (<=1kb)
ENSG00000232084	gained	NOSig	Promoter (<=1kb)
ENSG00000222041	lost	NOSig	Promoter (<=1kb)
ENSG00000102921	lost	NOSig	Promoter (<=1kb)
ENSG00000149177	lost	NOSig	Promoter (<=1kb)
ENSG00000128272	lost	NOSig	Promoter (<=1kb)
ENSG00000144455	lost	NOSig	Promoter (<=1kb)
ENSG00000124356	lost	NOSig	Promoter (<=1kb)
ENSG00000007402	lost	NOSig	Promoter (<=1kb)
ENSG00000183665	lost	NOSig	Promoter (<=1kb)
ENSG00000224157	lost	NOSig	Promoter (<=1kb)
ENSG00000285558	lost	NOSig	Promoter (<=1kb)
ENSG00000171914	lost	NOSig	Promoter (<=1kb)
ENSG00000164916	lost	NOSig	Promoter (<=1kb)
ENSG00000160075	lost	NOSig	Promoter (<=1kb)
ENSG00000178234	lost	NOSig	Promoter (<=1kb)
ENSG00000132837	lost	NOSig	Promoter (<=1kb)
ENSG00000125977	lost	NOSig	Promoter (<=1kb)
ENSG00000125952	lost	NOSig	Promoter (<=1kb)
ENSG00000198265	lost	NOSig	Promoter (<=1kb)
ENSG00000171634	lost	NOSig	Promoter (<=1kb)
ENSG00000083812	lost	NOSig	Promoter (<=1kb)
ENSG00000163781	lost	NOSig	Promoter (<=1kb)
ENSG00000109220	lost	NOSig	Promoter (<=1kb)
ENSG00000055163	lost	NOSig	Promoter (<=1kb)
ENSG00000013523	lost	NOSig	Promoter (<=1kb)
ENSG00000003056	lost	NOSig	Promoter (<=1kb)
ENSG00000232593	lost	NOSig	Promoter (<=1kb)
ENSG00000112531	lost	NOSig	Promoter (<=1kb)
ENSG00000151239	lost	NOSig	Promoter (<=1kb)
ENSG00000120616	lost	NOSig	Promoter (<=1kb)
ENSG00000085872	lost	NOSig	Promoter (<=1kb)
ENSG00000110756	lost	NOSig	Promoter (<=1kb)
ENSG00000184897	lost	NOSig	Promoter (<=1kb)
ENSG00000198668	lost	NOSig	Promoter (<=1kb)
ENSG00000145949	lost	NOSig	Promoter (<=1kb)
ENSG00000171680	lost	NOSig	Promoter (<=1kb)
ENSG00000099814	lost	NOSig	Promoter (<=1kb)
ENSG00000255529	lost	NOSig	Promoter (<=1kb)
ENSG00000168556	lost	NOSig	Promoter (<=1kb)
ENSG00000093144	lost	NOSig	Promoter (<=1kb)
ENSG00000198815	lost	NOSig	Promoter (<=1kb)
ENSG00000187079	lost	NOSig	Promoter (<=1kb)
ENSG00000206149	lost	NOSig	Promoter (<=1kb)
ENSG00000273989	lost	NOSig	Promoter (<=1kb)
ENSG00000216937	lost	NOSig	Promoter (<=1kb)
ENSG00000254093	lost	NOSig	Promoter (<=1kb)
ENSG00000197785	lost	NOSig	Promoter (<=1kb)
ENSG00000197530	lost	NOSig	Promoter (<=1kb)
ENSG00000105204	lost	NOSig	Promoter (<=1kb)
ENSG00000102678	lost	NOSig	Promoter (<=1kb)
ENSG00000166073	lost	NOSig	Promoter (<=1kb)
ENSG00000133627	lost	NOSig	Promoter (<=1kb)
ENSG00000170100	lost	NOSig	Promoter (<=1kb)
ENSG00000112941	lost	NOSig	Promoter (<=1kb)
ENSG00000253138	gained	NOSig	Promoter (<=1kb)
ENSG00000274211	lost	NOSig	Promoter (<=1kb)
ENSG00000198373	lost	NOSig	Promoter (<=1kb)
ENSG00000204160	lost	NOSig	Promoter (<=1kb)
ENSG00000113296	lost	NOSig	Promoter (<=1kb)
ENSG00000106003	lost	NOSig	Promoter (<=1kb)
ENSG00000151117	lost	NOSig	Promoter (<=1kb)
ENSG00000136280	lost	NOSig	Promoter (<=1kb)
ENSG00000177640	lost	NOSig	Promoter (<=1kb)
ENSG00000128739	lost	NOSig	Promoter (<=1kb)
ENSG00000074660	lost	NOSig	Promoter (<=1kb)
ENSG00000182472	lost	NOSig	Promoter (<=1kb)
ENSG00000124795	lost	NOSig	Promoter (<=1kb)
ENSG00000185989	lost	NOSig	Promoter (<=1kb)
ENSG00000101986	lost	NOSig	Promoter (<=1kb)
ENSG00000218690	lost	NOSig	Promoter (<=1kb)
ENSG00000120690	lost	NOSig	Promoter (<=1kb)
ENSG00000118762	lost	NOSig	Promoter (<=1kb)
ENSG00000233586	lost	NOSig	Promoter (<=1kb)
ENSG00000118564	lost	NOSig	Promoter (<=1kb)
ENSG00000107485	lost	NOSig	Promoter (<=1kb)
ENSG00000141429	lost	NOSig	Promoter (<=1kb)
ENSG00000140471	lost	NOSig	Promoter (<=1kb)
ENSG00000074370	lost	NOSig	Promoter (<=1kb)
ENSG00000096717	lost	NOSig	Promoter (<=1kb)
ENSG00000278030	gained	NOSig	Promoter (<=1kb)
ENSG00000124181	lost	NOSig	Promoter (<=1kb)
ENSG00000174238	lost	NOSig	Promoter (<=1kb)
ENSG00000115825	lost	NOSig	Promoter (<=1kb)
ENSG00000163138	lost	NOSig	Promoter (<=1kb)
ENSG00000085741	lost	NOSig	Promoter (<=1kb)
ENSG00000138166	lost	NOSig	Promoter (<=1kb)
ENSG00000168116	lost	NOSig	Promoter (<=1kb)
ENSG00000172292	lost	NOSig	Promoter (<=1kb)
ENSG00000164284	lost	NOSig	Promoter (<=1kb)
ENSG00000188846	lost	NOSig	Promoter (<=1kb)
ENSG00000163104	lost	NOSig	Promoter (<=1kb)
ENSG00000067141	lost	NOSig	Promoter (<=1kb)
ENSG00000164031	lost	NOSig	Promoter (<=1kb)
ENSG00000227356	lost	NOSig	Promoter (<=1kb)
ENSG00000137098	lost	NOSig	Promoter (<=1kb)
ENSG00000034510	lost	NOSig	Promoter (<=1kb)
ENSG00000092531	lost	NOSig	Promoter (<=1kb)
ENSG00000256043	lost	NOSig	Promoter (<=1kb)
ENSG00000275066	lost	NOSig	Promoter (<=1kb)
ENSG00000030066	lost	NOSig	Promoter (<=1kb)
ENSG00000145920	lost	NOSig	Promoter (<=1kb)
ENSG00000139910	lost	NOSig	Promoter (<=1kb)
ENSG00000048545	gained	NOSig	Promoter (<=1kb)
ENSG00000165030	lost	NOSig	Promoter (<=1kb)
ENSG00000166912	lost	NOSig	Promoter (<=1kb)
ENSG00000178460	lost	NOSig	Promoter (<=1kb)
ENSG00000124126	lost	NOSig	Promoter (<=1kb)
ENSG00000167604	lost	NOSig	Promoter (<=1kb)
ENSG00000116161	lost	NOSig	Promoter (<=1kb)
ENSG00000162065	lost	NOSig	Promoter (<=1kb)
ENSG00000213015	lost	NOSig	Promoter (<=1kb)
ENSG00000143590	lost	NOSig	Promoter (<=1kb)
ENSG00000177614	gained	NOSig	Promoter (<=1kb)
ENSG00000197226	lost	NOSig	Promoter (<=1kb)
ENSG00000166557	lost	NOSig	Promoter (<=1kb)
ENSG00000128708	lost	NOSig	Promoter (<=1kb)
ENSG00000213729	gained	NOSig	Promoter (<=1kb)
ENSG00000108773	lost	NOSig	Promoter (<=1kb)
ENSG00000168906	lost	NOSig	Promoter (<=1kb)
ENSG00000125875	lost	NOSig	Promoter (<=1kb)
ENSG00000179051	lost	NOSig	Promoter (<=1kb)
ENSG00000005513	lost	NOSig	Promoter (<=1kb)
ENSG00000164823	lost	NOSig	Promoter (<=1kb)
ENSG00000187790	lost	NOSig	Promoter (<=1kb)
ENSG00000234350	lost	NOSig	Promoter (<=1kb)
ENSG00000276966	lost	NOSig	Promoter (<=1kb)
ENSG00000246596	lost	NOSig	Promoter (<=1kb)
ENSG00000204385	lost	NOSig	Promoter (<=1kb)
ENSG00000173818	lost	NOSig	Promoter (<=1kb)
ENSG00000141576	lost	NOSig	Promoter (<=1kb)
ENSG00000083817	lost	NOSig	Promoter (<=1kb)
ENSG00000175970	lost	NOSig	Promoter (<=1kb)
ENSG00000180008	lost	NOSig	Promoter (<=1kb)
ENSG00000122873	lost	NOSig	Promoter (<=1kb)
ENSG00000153310	lost	NOSig	Promoter (<=1kb)
ENSG00000144659	lost	NOSig	Promoter (<=1kb)
ENSG00000275126	lost	NOSig	Promoter (<=1kb)
ENSG00000169564	lost	NOSig	Promoter (<=1kb)
ENSG00000172613	lost	NOSig	Promoter (<=1kb)
ENSG00000077327	lost	NOSig	Promoter (<=1kb)
ENSG00000086200	gained	NOSig	Promoter (<=1kb)
ENSG00000166548	lost	NOSig	Promoter (<=1kb)
ENSG00000156787	lost	NOSig	Promoter (<=1kb)
ENSG00000105767	lost	NOSig	Promoter (<=1kb)
ENSG00000152749	lost	NOSig	Promoter (<=1kb)
ENSG00000243160	lost	NOSig	Promoter (<=1kb)
ENSG00000104883	lost	NOSig	Promoter (<=1kb)
ENSG00000160124	lost	NOSig	Promoter (<=1kb)
ENSG00000112378	lost	NOSig	Promoter (<=1kb)
ENSG00000243176	lost	NOSig	Promoter (<=1kb)
ENSG00000211788	lost	NOSig	Promoter (<=1kb)
ENSG00000196169	lost	NOSig	Promoter (<=1kb)
ENSG00000183741	lost	NOSig	Promoter (<=1kb)
ENSG00000198162	lost	NOSig	Promoter (<=1kb)
ENSG00000273234	gained	NOSig	Promoter (<=1kb)
ENSG00000149328	lost	NOSig	Promoter (<=1kb)
ENSG00000137100	lost	NOSig	Promoter (<=1kb)
ENSG00000087088	lost	NOSig	Promoter (<=1kb)
ENSG00000264538	lost	NOSig	Promoter (<=1kb)
ENSG00000278771	lost	NOSig	Promoter (<=1kb)
ENSG00000072506	lost	NOSig	Promoter (<=1kb)
ENSG00000103150	lost	NOSig	Promoter (<=1kb)
ENSG00000167555	lost	NOSig	Promoter (<=1kb)
ENSG00000146674	lost	NOSig	Promoter (<=1kb)
ENSG00000169762	lost	NOSig	Promoter (<=1kb)
ENSG00000247556	lost	NOSig	Promoter (<=1kb)
ENSG00000086015	lost	NOSig	Promoter (<=1kb)
ENSG00000178531	lost	NOSig	Promoter (<=1kb)
ENSG00000171202	lost	NOSig	Promoter (<=1kb)
ENSG00000153029	lost	NOSig	Promoter (<=1kb)
ENSG00000153044	lost	NOSig	Promoter (<=1kb)
ENSG00000173567	lost	NOSig	Promoter (<=1kb)
ENSG00000125484	lost	NOSig	Promoter (<=1kb)
ENSG00000043093	lost	NOSig	Promoter (<=1kb)
ENSG00000135317	lost	NOSig	Promoter (<=1kb)
ENSG00000139433	lost	NOSig	Promoter (<=1kb)
ENSG00000214160	lost	NOSig	Promoter (<=1kb)
ENSG00000213240	lost	NOSig	Promoter (<=1kb)
ENSG00000171791	lost	NOSig	Promoter (<=1kb)
ENSG00000168487	lost	NOSig	Promoter (<=1kb)
ENSG00000101158	lost	NOSig	Promoter (<=1kb)
ENSG00000231970	lost	NOSig	Promoter (<=1kb)
ENSG00000212396	lost	NOSig	Promoter (<=1kb)
ENSG00000171603	lost	NOSig	Promoter (<=1kb)
ENSG00000157107	lost	NOSig	Promoter (<=1kb)
ENSG00000118482	lost	NOSig	Promoter (<=1kb)
ENSG00000214106	lost	NOSig	Promoter (<=1kb)
ENSG00000083635	lost	NOSig	Promoter (<=1kb)
ENSG00000005194	lost	NOSig	Promoter (<=1kb)
ENSG00000177082	lost	NOSig	Promoter (<=1kb)
ENSG00000133704	lost	NOSig	Promoter (<=1kb)
ENSG00000102043	lost	NOSig	Promoter (<=1kb)
ENSG00000166823	lost	NOSig	Promoter (<=1kb)
ENSG00000104369	gained	NOSig	Promoter (<=1kb)
ENSG00000175352	lost	NOSig	Promoter (<=1kb)
ENSG00000143126	lost	NOSig	Promoter (<=1kb)
ENSG00000178209	lost	NOSig	Promoter (<=1kb)
ENSG00000227155	lost	NOSig	Promoter (<=1kb)
ENSG00000196361	lost	NOSig	Promoter (<=1kb)
ENSG00000130724	lost	NOSig	Promoter (<=1kb)
ENSG00000197937	lost	NOSig	Promoter (<=1kb)
ENSG00000116260	lost	NOSig	Promoter (<=1kb)
ENSG00000159377	lost	NOSig	Promoter (<=1kb)
ENSG00000128463	lost	NOSig	Promoter (<=1kb)
ENSG00000198728	lost	NOSig	Promoter (<=1kb)
ENSG00000160293	lost	NOSig	Promoter (<=1kb)
ENSG00000126602	lost	NOSig	Promoter (<=1kb)
ENSG00000250571	lost	NOSig	Promoter (<=1kb)
ENSG00000146909	lost	NOSig	Promoter (<=1kb)
ENSG00000103160	lost	NOSig	Promoter (<=1kb)
ENSG00000127054	lost	NOSig	Promoter (<=1kb)
ENSG00000078140	lost	NOSig	Promoter (<=1kb)
ENSG00000006047	lost	NOSig	Promoter (<=1kb)
ENSG00000170846	lost	NOSig	Promoter (<=1kb)
ENSG00000101665	lost	NOSig	Promoter (<=1kb)
ENSG00000184887	lost	NOSig	Promoter (<=1kb)
ENSG00000163389	lost	NOSig	Promoter (<=1kb)
ENSG00000178015	lost	NOSig	Promoter (<=1kb)
ENSG00000185924	lost	NOSig	Promoter (<=1kb)
ENSG00000146090	lost	NOSig	Promoter (<=1kb)
ENSG00000181915	lost	NOSig	Promoter (<=1kb)
ENSG00000183751	lost	NOSig	Promoter (<=1kb)
ENSG00000158480	lost	NOSig	Promoter (<=1kb)
ENSG00000151233	lost	NOSig	Promoter (<=1kb)
ENSG00000196860	lost	NOSig	Promoter (<=1kb)
ENSG00000123908	lost	NOSig	Promoter (<=1kb)
ENSG00000214114	lost	NOSig	Promoter (<=1kb)
ENSG00000155034	lost	NOSig	Promoter (<=1kb)
ENSG00000103249	lost	NOSig	Promoter (<=1kb)
ENSG00000125843	lost	NOSig	Promoter (<=1kb)
ENSG00000126705	lost	NOSig	Promoter (<=1kb)
ENSG00000164167	lost	NOSig	Promoter (<=1kb)
ENSG00000206418	lost	NOSig	Promoter (<=1kb)
ENSG00000174839	lost	NOSig	Promoter (<=1kb)
ENSG00000112425	lost	NOSig	Promoter (<=1kb)
ENSG00000156500	lost	NOSig	Promoter (<=1kb)
ENSG00000204315	lost	NOSig	Promoter (<=1kb)
ENSG00000183298	gained	NOSig	Promoter (<=1kb)
ENSG00000227777	lost	NOSig	Promoter (<=1kb)
ENSG00000136243	lost	NOSig	Promoter (<=1kb)
ENSG00000186767	lost	NOSig	Promoter (<=1kb)
ENSG00000175221	lost	NOSig	Promoter (<=1kb)
ENSG00000119041	lost	NOSig	Promoter (<=1kb)
ENSG00000038210	lost	NOSig	Promoter (<=1kb)
ENSG00000233452	lost	NOSig	Promoter (<=1kb)
ENSG00000174915	lost	NOSig	Promoter (<=1kb)
ENSG00000270117	lost	NOSig	Promoter (<=1kb)
ENSG00000263001	lost	NOSig	Promoter (<=1kb)
ENSG00000218281	lost	NOSig	Promoter (<=1kb)
ENSG00000158856	lost	NOSig	Promoter (<=1kb)
ENSG00000132470	lost	NOSig	Promoter (<=1kb)
ENSG00000103811	lost	NOSig	Promoter (<=1kb)
ENSG00000169087	lost	NOSig	Promoter (<=1kb)
ENSG00000275023	lost	NOSig	Promoter (<=1kb)
ENSG00000186350	lost	NOSig	Promoter (<=1kb)
ENSG00000237479	lost	NOSig	Promoter (<=1kb)
ENSG00000188042	lost	NOSig	Promoter (<=1kb)
ENSG00000123240	lost	NOSig	Promoter (<=1kb)
ENSG00000080947	lost	NOSig	Promoter (<=1kb)
ENSG00000117305	lost	NOSig	Promoter (<=1kb)
ENSG00000129292	lost	NOSig	Promoter (<=1kb)
ENSG00000147036	lost	NOSig	Promoter (<=1kb)
ENSG00000135931	lost	NOSig	Promoter (<=1kb)
ENSG00000139438	lost	NOSig	Promoter (<=1kb)
ENSG00000165046	lost	NOSig	Promoter (<=1kb)
ENSG00000066855	lost	NOSig	Promoter (<=1kb)
ENSG00000071575	lost	NOSig	Promoter (<=1kb)
ENSG00000185947	lost	NOSig	Promoter (<=1kb)
ENSG00000174780	lost	NOSig	Promoter (<=1kb)
ENSG00000109111	lost	NOSig	Promoter (<=1kb)
ENSG00000147274	lost	NOSig	Promoter (<=1kb)
ENSG00000186075	lost	NOSig	Promoter (<=1kb)
ENSG00000186868	lost	NOSig	Promoter (<=1kb)
ENSG00000176102	lost	NOSig	Promoter (<=1kb)
ENSG00000147099	lost	NOSig	Promoter (<=1kb)
ENSG00000187961	lost	NOSig	Promoter (<=1kb)
ENSG00000036549	lost	NOSig	Promoter (<=1kb)
ENSG00000159592	lost	NOSig	Promoter (<=1kb)
ENSG00000075624	lost	NOSig	Promoter (<=1kb)
ENSG00000173889	lost	NOSig	Promoter (<=1kb)
ENSG00000269391	gained	NOSig	Promoter (<=1kb)
ENSG00000161642	lost	NOSig	Promoter (<=1kb)
ENSG00000131051	lost	NOSig	Promoter (<=1kb)
ENSG00000131584	lost	NOSig	Promoter (<=1kb)
ENSG00000013441	lost	NOSig	Promoter (<=1kb)
ENSG00000255150	lost	NOSig	Promoter (<=1kb)
ENSG00000160888	lost	NOSig	Promoter (<=1kb)
ENSG00000064300	lost	NOSig	Promoter (<=1kb)
ENSG00000099622	lost	NOSig	Promoter (<=1kb)
ENSG00000278828	lost	NOSig	Promoter (<=1kb)
ENSG00000175606	lost	NOSig	Promoter (<=1kb)
ENSG00000101363	lost	NOSig	Promoter (<=1kb)
ENSG00000128915	lost	NOSig	Promoter (<=1kb)
ENSG00000185324	lost	NOSig	Promoter (<=1kb)
ENSG00000170471	lost	NOSig	Promoter (<=1kb)
ENSG00000171466	lost	NOSig	Promoter (<=1kb)
ENSG00000135525	lost	NOSig	Promoter (<=1kb)
ENSG00000109534	lost	NOSig	Promoter (<=1kb)
ENSG00000242852	lost	NOSig	Promoter (<=1kb)
ENSG00000137947	lost	NOSig	Promoter (<=1kb)
ENSG00000148158	lost	NOSig	Promoter (<=1kb)
ENSG00000143933	lost	NOSig	Promoter (<=1kb)
ENSG00000123096	lost	NOSig	Promoter (<=1kb)
ENSG00000159712	lost	NOSig	Promoter (<=1kb)
ENSG00000229117	lost	NOSig	Promoter (<=1kb)
ENSG00000126368	lost	NOSig	Promoter (<=1kb)
ENSG00000130940	lost	NOSig	Promoter (<=1kb)
ENSG00000267388	lost	NOSig	Promoter (<=1kb)
ENSG00000054148	lost	NOSig	Promoter (<=1kb)
ENSG00000136807	lost	NOSig	Promoter (<=1kb)
ENSG00000198933	lost	NOSig	Promoter (<=1kb)
ENSG00000181218	lost	NOSig	Promoter (<=1kb)
ENSG00000271425	lost	NOSig	Promoter (<=1kb)
ENSG00000169057	lost	NOSig	Promoter (<=1kb)
ENSG00000146083	lost	NOSig	Promoter (<=1kb)
ENSG00000196449	lost	NOSig	Promoter (<=1kb)
ENSG00000187109	lost	NOSig	Promoter (<=1kb)
ENSG00000226312	lost	NOSig	Promoter (<=1kb)
ENSG00000166166	lost	NOSig	Promoter (<=1kb)
ENSG00000264522	lost	NOSig	Promoter (<=1kb)
ENSG00000100523	lost	NOSig	Promoter (<=1kb)
ENSG00000076248	lost	NOSig	Promoter (<=1kb)
ENSG00000145386	lost	NOSig	Promoter (<=1kb)
ENSG00000244921	gained	NOSig	Promoter (<=1kb)
ENSG00000231527	gained	NOSig	Promoter (<=1kb)
ENSG00000125863	lost	NOSig	Promoter (<=1kb)
ENSG00000152439	lost	NOSig	Promoter (<=1kb)
ENSG00000185219	lost	NOSig	Promoter (<=1kb)
ENSG00000197238	lost	NOSig	Promoter (<=1kb)
ENSG00000107338	lost	NOSig	Promoter (<=1kb)
ENSG00000125686	lost	NOSig	Promoter (<=1kb)
ENSG00000070087	lost	NOSig	Promoter (<=1kb)
ENSG00000152102	lost	NOSig	Promoter (<=1kb)
ENSG00000091127	lost	NOSig	Promoter (<=1kb)
ENSG00000147364	lost	NOSig	Promoter (<=1kb)
ENSG00000176396	lost	NOSig	Promoter (<=1kb)
ENSG00000262624	lost	NOSig	Promoter (<=1kb)
ENSG00000171608	lost	NOSig	Promoter (<=1kb)
ENSG00000261480	lost	NOSig	Promoter (<=1kb)
ENSG00000119922	lost	NOSig	Promoter (<=1kb)
ENSG00000285639	lost	NOSig	Promoter (<=1kb)
ENSG00000132313	lost	NOSig	Promoter (<=1kb)
ENSG00000250482	gained	NOSig	Promoter (<=1kb)
ENSG00000156587	lost	NOSig	Promoter (<=1kb)
ENSG00000155561	gained	NOSig	Promoter (<=1kb)
ENSG00000139697	lost	NOSig	Promoter (<=1kb)
ENSG00000131238	lost	NOSig	Promoter (<=1kb)
ENSG00000134824	lost	NOSig	Promoter (<=1kb)
ENSG00000205138	lost	NOSig	Promoter (<=1kb)
ENSG00000240204	lost	NOSig	Promoter (<=1kb)
ENSG00000117228	lost	NOSig	Promoter (<=1kb)
ENSG00000157259	lost	NOSig	Promoter (<=1kb)
ENSG00000073578	lost	NOSig	Promoter (<=1kb)
ENSG00000119699	lost	NOSig	Promoter (<=1kb)
ENSG00000186871	lost	NOSig	Promoter (<=1kb)
ENSG00000115750	lost	NOSig	Promoter (<=1kb)
ENSG00000189167	lost	NOSig	Promoter (<=1kb)
ENSG00000182108	lost	NOSig	Promoter (<=1kb)
ENSG00000070423	lost	NOSig	Promoter (<=1kb)
ENSG00000239857	lost	NOSig	Promoter (<=1kb)
ENSG00000171368	lost	NOSig	Promoter (<=1kb)
ENSG00000119729	lost	NOSig	Promoter (<=1kb)
ENSG00000100811	lost	NOSig	Promoter (<=1kb)
ENSG00000185158	lost	NOSig	Promoter (<=1kb)
ENSG00000159069	lost	NOSig	Promoter (<=1kb)
ENSG00000101294	lost	NOSig	Promoter (<=1kb)
ENSG00000129244	lost	NOSig	Promoter (<=1kb)
ENSG00000176208	lost	NOSig	Promoter (<=1kb)
ENSG00000211789	lost	NOSig	Promoter (<=1kb)
ENSG00000141744	lost	NOSig	Promoter (<=1kb)
ENSG00000135341	lost	NOSig	Promoter (<=1kb)
ENSG00000185722	lost	NOSig	Promoter (<=1kb)
ENSG00000285639	gained	NOSig	Promoter (<=1kb)
ENSG00000144031	lost	NOSig	Promoter (<=1kb)
ENSG00000047621	lost	NOSig	Promoter (<=1kb)
ENSG00000178096	lost	NOSig	Promoter (<=1kb)
ENSG00000119650	lost	NOSig	Promoter (<=1kb)
ENSG00000105136	lost	NOSig	Promoter (<=1kb)
ENSG00000135899	lost	NOSig	Promoter (<=1kb)
ENSG00000107859	lost	NOSig	Promoter (<=1kb)
ENSG00000196793	lost	NOSig	Promoter (<=1kb)
ENSG00000153914	lost	NOSig	Promoter (<=1kb)
ENSG00000198093	lost	NOSig	Promoter (<=1kb)
ENSG00000108883	lost	NOSig	Promoter (<=1kb)
ENSG00000100271	lost	NOSig	Promoter (<=1kb)
ENSG00000138386	lost	NOSig	Promoter (<=1kb)
ENSG00000101182	lost	NOSig	Promoter (<=1kb)
ENSG00000158623	lost	NOSig	Promoter (<=1kb)
ENSG00000137449	lost	NOSig	Promoter (<=1kb)
ENSG00000139722	lost	NOSig	Promoter (<=1kb)
ENSG00000137269	lost	NOSig	Promoter (<=1kb)
ENSG00000104824	lost	NOSig	Promoter (<=1kb)
ENSG00000164086	lost	NOSig	Promoter (<=1kb)
ENSG00000064999	lost	NOSig	Promoter (<=1kb)
ENSG00000224843	lost	NOSig	Promoter (<=1kb)
ENSG00000148090	lost	NOSig	Promoter (<=1kb)
ENSG00000200169	lost	NOSig	Promoter (<=1kb)
ENSG00000083845	lost	NOSig	Promoter (<=1kb)
ENSG00000236543	lost	NOSig	Promoter (<=1kb)
ENSG00000057757	lost	NOSig	Promoter (<=1kb)
ENSG00000167671	lost	NOSig	Promoter (<=1kb)
ENSG00000170854	lost	NOSig	Promoter (<=1kb)
ENSG00000174137	lost	NOSig	Promoter (<=1kb)
ENSG00000189227	lost	NOSig	Promoter (<=1kb)
ENSG00000162496	lost	NOSig	Promoter (<=1kb)
ENSG00000148154	lost	NOSig	Promoter (<=1kb)
ENSG00000233079	gained	NOSig	Promoter (<=1kb)
ENSG00000163491	lost	NOSig	Promoter (<=1kb)
ENSG00000121892	lost	NOSig	Promoter (<=1kb)
ENSG00000147140	lost	NOSig	Promoter (<=1kb)
ENSG00000256940	lost	NOSig	Promoter (<=1kb)
ENSG00000196296	lost	NOSig	Promoter (<=1kb)
ENSG00000140259	lost	NOSig	Promoter (<=1kb)
ENSG00000152147	lost	NOSig	Promoter (<=1kb)
ENSG00000116649	lost	NOSig	Promoter (<=1kb)
ENSG00000144034	lost	NOSig	Promoter (<=1kb)
ENSG00000112996	lost	NOSig	Promoter (<=1kb)
ENSG00000112983	lost	NOSig	Promoter (<=1kb)
ENSG00000178074	lost	NOSig	Promoter (<=1kb)
ENSG00000141956	lost	NOSig	Promoter (<=1kb)
ENSG00000226237	lost	NOSig	Promoter (<=1kb)
ENSG00000080845	lost	NOSig	Promoter (<=1kb)
ENSG00000004455	lost	NOSig	Promoter (<=1kb)
ENSG00000104964	lost	NOSig	Promoter (<=1kb)
ENSG00000090273	lost	NOSig	Promoter (<=1kb)
ENSG00000164402	gained	NOSig	Promoter (<=1kb)
ENSG00000151379	gained	NOSig	Promoter (<=1kb)
ENSG00000167716	lost	NOSig	Promoter (<=1kb)
ENSG00000171984	lost	NOSig	Promoter (<=1kb)
ENSG00000141552	lost	NOSig	Promoter (<=1kb)
ENSG00000171490	lost	NOSig	Promoter (<=1kb)
ENSG00000176973	lost	NOSig	Promoter (<=1kb)
ENSG00000241058	lost	NOSig	Promoter (<=1kb)
ENSG00000105497	lost	NOSig	Promoter (<=1kb)
ENSG00000183048	lost	NOSig	Promoter (<=1kb)
ENSG00000130733	lost	NOSig	Promoter (<=1kb)
ENSG00000165209	lost	NOSig	Promoter (<=1kb)
ENSG00000008294	lost	NOSig	Promoter (<=1kb)
ENSG00000185800	lost	NOSig	Promoter (<=1kb)
ENSG00000070601	lost	NOSig	Promoter (<=1kb)
ENSG00000141627	lost	NOSig	Promoter (<=1kb)
ENSG00000099804	lost	NOSig	Promoter (<=1kb)
ENSG00000188807	lost	NOSig	Promoter (<=1kb)
ENSG00000184260	lost	NOSig	Promoter (<=1kb)
ENSG00000225783	lost	NOSig	Promoter (<=1kb)
ENSG00000004975	lost	NOSig	Promoter (<=1kb)
ENSG00000075426	lost	NOSig	Promoter (<=1kb)
ENSG00000222071	lost	NOSig	Promoter (<=1kb)
ENSG00000199944	lost	NOSig	Promoter (<=1kb)
ENSG00000273209	lost	NOSig	Promoter (<=1kb)
ENSG00000128581	lost	NOSig	Promoter (<=1kb)
ENSG00000121152	lost	NOSig	Promoter (<=1kb)
ENSG00000083290	lost	NOSig	Promoter (<=1kb)
ENSG00000125266	lost	NOSig	Promoter (<=1kb)
ENSG00000141854	lost	NOSig	Promoter (<=1kb)
ENSG00000205189	lost	NOSig	Promoter (<=1kb)
ENSG00000149357	lost	NOSig	Promoter (<=1kb)
ENSG00000072609	lost	NOSig	Promoter (<=1kb)
ENSG00000164818	lost	NOSig	Promoter (<=1kb)
ENSG00000085274	lost	NOSig	Promoter (<=1kb)
ENSG00000141448	lost	NOSig	Promoter (<=1kb)
ENSG00000146409	lost	NOSig	Promoter (<=1kb)
ENSG00000119638	lost	NOSig	Promoter (<=1kb)
ENSG00000133111	lost	NOSig	Promoter (<=1kb)
ENSG00000235576	lost	NOSig	Promoter (<=1kb)
ENSG00000183044	lost	NOSig	Promoter (<=1kb)
ENSG00000174939	lost	NOSig	Promoter (<=1kb)
ENSG00000153774	lost	NOSig	Promoter (<=1kb)
ENSG00000022567	lost	NOSig	Promoter (<=1kb)
ENSG00000115514	lost	NOSig	Promoter (<=1kb)
ENSG00000124208	lost	NOSig	Promoter (<=1kb)
ENSG00000213185	lost	NOSig	Promoter (<=1kb)
ENSG00000119950	lost	NOSig	Promoter (<=1kb)
ENSG00000127526	lost	NOSig	Promoter (<=1kb)
ENSG00000138744	lost	NOSig	Promoter (<=1kb)
ENSG00000161939	lost	NOSig	Promoter (<=1kb)
ENSG00000140553	lost	NOSig	Promoter (<=1kb)
ENSG00000110844	lost	NOSig	Promoter (<=1kb)
ENSG00000170502	lost	NOSig	Promoter (<=1kb)
ENSG00000154144	lost	NOSig	Promoter (<=1kb)
ENSG00000128245	lost	NOSig	Promoter (<=1kb)
ENSG00000147548	lost	NOSig	Promoter (<=1kb)
ENSG00000180694	lost	NOSig	Promoter (<=1kb)
ENSG00000169635	lost	NOSig	Promoter (<=1kb)
ENSG00000253410	gained	NOSig	Promoter (<=1kb)
ENSG00000176024	lost	NOSig	Promoter (<=1kb)
ENSG00000168159	lost	NOSig	Promoter (<=1kb)
ENSG00000039123	lost	NOSig	Promoter (<=1kb)
ENSG00000169727	lost	NOSig	Promoter (<=1kb)
ENSG00000125651	lost	NOSig	Promoter (<=1kb)
ENSG00000090621	lost	NOSig	Promoter (<=1kb)
ENSG00000106976	lost	NOSig	Promoter (<=1kb)
ENSG00000183010	lost	NOSig	Promoter (<=1kb)
ENSG00000131848	lost	NOSig	Promoter (<=1kb)
ENSG00000182185	lost	NOSig	Promoter (<=1kb)
ENSG00000160219	lost	NOSig	Promoter (<=1kb)
ENSG00000010626	lost	NOSig	Promoter (<=1kb)
ENSG00000138495	lost	NOSig	Promoter (<=1kb)
ENSG00000177738	lost	NOSig	Promoter (<=1kb)
ENSG00000123975	lost	NOSig	Promoter (<=1kb)
ENSG00000283160	lost	NOSig	Promoter (<=1kb)
ENSG00000036672	lost	NOSig	Promoter (<=1kb)
ENSG00000216331	lost	NOSig	Promoter (<=1kb)
ENSG00000100228	lost	NOSig	Promoter (<=1kb)
ENSG00000104957	lost	NOSig	Promoter (<=1kb)
ENSG00000166224	lost	NOSig	Promoter (<=1kb)
ENSG00000132382	lost	NOSig	Promoter (<=1kb)
ENSG00000109756	lost	NOSig	Promoter (<=1kb)
ENSG00000100814	lost	NOSig	Promoter (<=1kb)
ENSG00000176148	lost	NOSig	Promoter (<=1kb)
ENSG00000228701	lost	NOSig	Promoter (<=1kb)
ENSG00000205861	lost	NOSig	Promoter (<=1kb)
ENSG00000132478	lost	NOSig	Promoter (<=1kb)
ENSG00000134597	lost	NOSig	Promoter (<=1kb)
ENSG00000100084	lost	NOSig	Promoter (<=1kb)
ENSG00000146007	lost	NOSig	Promoter (<=1kb)
ENSG00000106609	lost	NOSig	Promoter (<=1kb)
ENSG00000109854	lost	NOSig	Promoter (<=1kb)
ENSG00000177542	lost	NOSig	Promoter (<=1kb)
ENSG00000267498	lost	NOSig	Promoter (<=1kb)
ENSG00000136449	lost	NOSig	Promoter (<=1kb)
ENSG00000116983	lost	NOSig	Promoter (<=1kb)
ENSG00000183020	lost	NOSig	Promoter (<=1kb)
ENSG00000180011	lost	NOSig	Promoter (<=1kb)
ENSG00000084652	lost	NOSig	Promoter (<=1kb)
ENSG00000181090	lost	NOSig	Promoter (<=1kb)
ENSG00000047315	lost	NOSig	Promoter (<=1kb)
ENSG00000157837	lost	NOSig	Promoter (<=1kb)
ENSG00000184731	lost	NOSig	Promoter (<=1kb)
ENSG00000111196	lost	NOSig	Promoter (<=1kb)
ENSG00000198586	lost	NOSig	Promoter (<=1kb)
ENSG00000174718	lost	NOSig	Promoter (<=1kb)
ENSG00000138035	lost	NOSig	Promoter (<=1kb)
ENSG00000272070	lost	NOSig	Promoter (<=1kb)
ENSG00000196119	gained	NOSig	Promoter (<=1kb)
ENSG00000135018	lost	NOSig	Promoter (<=1kb)
ENSG00000137168	lost	NOSig	Promoter (<=1kb)
ENSG00000134780	lost	NOSig	Promoter (<=1kb)
ENSG00000025156	lost	NOSig	Promoter (<=1kb)
ENSG00000197892	lost	NOSig	Promoter (<=1kb)
ENSG00000094880	lost	NOSig	Promoter (<=1kb)
ENSG00000144647	lost	NOSig	Promoter (<=1kb)
ENSG00000172270	lost	NOSig	Promoter (<=1kb)
ENSG00000138111	lost	NOSig	Promoter (<=1kb)
ENSG00000170364	lost	NOSig	Promoter (<=1kb)
ENSG00000198089	gained	NOSig	Promoter (<=1kb)
ENSG00000043462	lost	NOSig	Promoter (<=1kb)
ENSG00000113269	lost	NOSig	Promoter (<=1kb)
ENSG00000152291	lost	NOSig	Promoter (<=1kb)
ENSG00000107679	lost	NOSig	Promoter (<=1kb)
ENSG00000143756	lost	NOSig	Promoter (<=1kb)
ENSG00000105409	lost	NOSig	Promoter (<=1kb)
ENSG00000237149	lost	NOSig	Promoter (<=1kb)
ENSG00000135250	lost	NOSig	Promoter (<=1kb)
ENSG00000156170	lost	NOSig	Promoter (<=1kb)
ENSG00000182093	lost	NOSig	Promoter (<=1kb)
ENSG00000137207	lost	NOSig	Promoter (<=1kb)
ENSG00000011198	lost	NOSig	Promoter (<=1kb)
ENSG00000159023	lost	NOSig	Promoter (<=1kb)
ENSG00000110619	lost	NOSig	Promoter (<=1kb)
ENSG00000120458	lost	NOSig	Promoter (<=1kb)
ENSG00000271938	lost	NOSig	Promoter (<=1kb)
ENSG00000147883	lost	NOSig	Promoter (<=1kb)
ENSG00000101911	lost	NOSig	Promoter (<=1kb)
ENSG00000164117	lost	NOSig	Promoter (<=1kb)
ENSG00000204186	lost	NOSig	Promoter (<=1kb)
ENSG00000171843	lost	NOSig	Promoter (<=1kb)
ENSG00000100722	lost	NOSig	Promoter (<=1kb)
ENSG00000213923	lost	NOSig	Promoter (<=1kb)
ENSG00000112769	lost	NOSig	Promoter (<=1kb)
ENSG00000068784	lost	NOSig	Promoter (<=1kb)
ENSG00000121481	lost	NOSig	Promoter (<=1kb)
ENSG00000071189	lost	NOSig	Promoter (<=1kb)
ENSG00000162408	lost	NOSig	Promoter (<=1kb)
ENSG00000121413	lost	NOSig	Promoter (<=1kb)
ENSG00000101003	lost	NOSig	Promoter (<=1kb)
ENSG00000166582	lost	NOSig	Promoter (<=1kb)
ENSG00000103005	lost	NOSig	Promoter (<=1kb)
ENSG00000206625	lost	NOSig	Promoter (<=1kb)
ENSG00000136813	lost	NOSig	Promoter (<=1kb)
ENSG00000227345	lost	NOSig	Promoter (<=1kb)
ENSG00000130816	lost	NOSig	Promoter (<=1kb)
ENSG00000232586	lost	NOSig	Promoter (<=1kb)
ENSG00000186187	lost	NOSig	Promoter (<=1kb)
ENSG00000177889	lost	NOSig	Promoter (<=1kb)
ENSG00000156976	lost	NOSig	Promoter (<=1kb)
ENSG00000184992	lost	NOSig	Promoter (<=1kb)
ENSG00000105808	gained	NOSig	Promoter (<=1kb)
ENSG00000165650	lost	NOSig	Promoter (<=1kb)
ENSG00000145569	lost	NOSig	Promoter (<=1kb)
ENSG00000160271	lost	NOSig	Promoter (<=1kb)
ENSG00000168575	lost	NOSig	Promoter (<=1kb)
ENSG00000114302	lost	NOSig	Promoter (<=1kb)
ENSG00000132153	lost	NOSig	Promoter (<=1kb)
ENSG00000123684	lost	NOSig	Promoter (<=1kb)
ENSG00000147576	lost	NOSig	Promoter (<=1kb)
ENSG00000188021	lost	NOSig	Promoter (<=1kb)
ENSG00000161682	lost	NOSig	Promoter (<=1kb)
ENSG00000120159	lost	NOSig	Promoter (<=1kb)
ENSG00000119421	lost	NOSig	Promoter (<=1kb)
ENSG00000198157	lost	NOSig	Promoter (<=1kb)
ENSG00000118420	lost	NOSig	Promoter (<=1kb)
ENSG00000169925	lost	NOSig	Promoter (<=1kb)
ENSG00000185115	lost	NOSig	Promoter (<=1kb)
ENSG00000247626	lost	NOSig	Promoter (<=1kb)
ENSG00000116752	lost	NOSig	Promoter (<=1kb)
ENSG00000108175	lost	NOSig	Promoter (<=1kb)
ENSG00000100109	lost	NOSig	Promoter (<=1kb)
ENSG00000116809	lost	NOSig	Promoter (<=1kb)
ENSG00000088876	lost	NOSig	Promoter (<=1kb)
ENSG00000223496	lost	NOSig	Promoter (<=1kb)
ENSG00000155393	lost	NOSig	Promoter (<=1kb)
ENSG00000145365	lost	NOSig	Promoter (<=1kb)
ENSG00000138594	lost	NOSig	Promoter (<=1kb)
ENSG00000164162	lost	NOSig	Promoter (<=1kb)
ENSG00000119636	lost	NOSig	Promoter (<=1kb)
ENSG00000100865	lost	NOSig	Promoter (<=1kb)
ENSG00000196967	lost	NOSig	Promoter (<=1kb)
ENSG00000213967	lost	NOSig	Promoter (<=1kb)
ENSG00000151135	lost	NOSig	Promoter (<=1kb)
ENSG00000154134	lost	NOSig	Promoter (<=1kb)
ENSG00000198792	lost	NOSig	Promoter (<=1kb)
ENSG00000117360	lost	NOSig	Promoter (<=1kb)
ENSG00000179859	lost	NOSig	Promoter (<=1kb)
ENSG00000187676	lost	NOSig	Promoter (<=1kb)
ENSG00000102786	lost	NOSig	Promoter (<=1kb)
ENSG00000007516	lost	NOSig	Promoter (<=1kb)
ENSG00000256771	lost	NOSig	Promoter (<=1kb)
ENSG00000205084	lost	NOSig	Promoter (<=1kb)
ENSG00000275074	lost	NOSig	Promoter (<=1kb)
ENSG00000197308	lost	NOSig	Promoter (<=1kb)
ENSG00000007080	lost	NOSig	Promoter (<=1kb)
ENSG00000164053	lost	NOSig	Promoter (<=1kb)
ENSG00000213782	lost	NOSig	Promoter (<=1kb)
ENSG00000176619	lost	NOSig	Promoter (<=1kb)
ENSG00000067955	lost	NOSig	Promoter (<=1kb)
ENSG00000134108	lost	NOSig	Promoter (<=1kb)
ENSG00000113615	lost	NOSig	Promoter (<=1kb)
ENSG00000268889	lost	NOSig	Promoter (<=1kb)
ENSG00000167112	lost	NOSig	Promoter (<=1kb)
ENSG00000131979	lost	NOSig	Promoter (<=1kb)
ENSG00000118513	lost	NOSig	Promoter (<=1kb)
ENSG00000135720	lost	NOSig	Promoter (<=1kb)
ENSG00000090857	lost	NOSig	Promoter (<=1kb)
ENSG00000166508	lost	NOSig	Promoter (<=1kb)
ENSG00000114867	lost	NOSig	Promoter (<=1kb)
ENSG00000167460	lost	NOSig	Promoter (<=1kb)
ENSG00000164902	lost	NOSig	Promoter (<=1kb)
ENSG00000114098	lost	NOSig	Promoter (<=1kb)
ENSG00000221946	lost	NOSig	Promoter (<=1kb)
ENSG00000159917	lost	NOSig	Promoter (<=1kb)
ENSG00000184640	lost	NOSig	Promoter (<=1kb)
ENSG00000174586	lost	NOSig	Promoter (<=1kb)
ENSG00000168010	lost	NOSig	Promoter (<=1kb)
ENSG00000136521	lost	NOSig	Promoter (<=1kb)
ENSG00000247970	lost	NOSig	Promoter (<=1kb)
ENSG00000009413	lost	NOSig	Promoter (<=1kb)
ENSG00000182446	lost	NOSig	Promoter (<=1kb)
ENSG00000029725	lost	NOSig	Promoter (<=1kb)
ENSG00000101407	lost	NOSig	Promoter (<=1kb)
ENSG00000078177	lost	NOSig	Promoter (<=1kb)
ENSG00000084090	lost	NOSig	Promoter (<=1kb)
ENSG00000131437	lost	NOSig	Promoter (<=1kb)
ENSG00000133316	lost	NOSig	Promoter (<=1kb)
ENSG00000183682	lost	NOSig	Promoter (<=1kb)
ENSG00000173598	lost	NOSig	Promoter (<=1kb)
ENSG00000072121	lost	NOSig	Promoter (<=1kb)
ENSG00000124374	lost	NOSig	Promoter (<=1kb)
ENSG00000163645	lost	NOSig	Promoter (<=1kb)
ENSG00000110851	lost	NOSig	Promoter (<=1kb)
ENSG00000100242	lost	NOSig	Promoter (<=1kb)
ENSG00000123609	lost	NOSig	Promoter (<=1kb)
ENSG00000240280	lost	NOSig	Promoter (<=1kb)
ENSG00000168778	lost	NOSig	Promoter (<=1kb)
ENSG00000164332	lost	NOSig	Promoter (<=1kb)
ENSG00000228242	lost	NOSig	Promoter (<=1kb)
ENSG00000177875	lost	NOSig	Promoter (<=1kb)
ENSG00000129128	lost	NOSig	Promoter (<=1kb)
ENSG00000133641	lost	NOSig	Promoter (<=1kb)
ENSG00000275714	lost	NOSig	Promoter (<=1kb)
ENSG00000166710	lost	NOSig	Promoter (<=1kb)
ENSG00000156232	lost	NOSig	Promoter (<=1kb)
ENSG00000120662	lost	NOSig	Promoter (<=1kb)
ENSG00000108854	lost	NOSig	Promoter (<=1kb)
ENSG00000132680	lost	NOSig	Promoter (<=1kb)
ENSG00000057608	lost	NOSig	Promoter (<=1kb)
ENSG00000073670	lost	NOSig	Promoter (<=1kb)
ENSG00000118689	lost	NOSig	Promoter (<=1kb)
ENSG00000158373	lost	NOSig	Promoter (<=1kb)
ENSG00000151693	lost	NOSig	Promoter (<=1kb)
ENSG00000115761	lost	NOSig	Promoter (<=1kb)
ENSG00000152404	lost	NOSig	Promoter (<=1kb)
ENSG00000156110	lost	NOSig	Promoter (<=1kb)
ENSG00000138382	lost	NOSig	Promoter (<=1kb)
ENSG00000184307	lost	NOSig	Promoter (<=1kb)
ENSG00000129932	lost	NOSig	Promoter (<=1kb)
ENSG00000146263	lost	NOSig	Promoter (<=1kb)
ENSG00000155545	lost	NOSig	Promoter (<=1kb)
ENSG00000108654	lost	NOSig	Promoter (<=1kb)
ENSG00000092208	lost	NOSig	Promoter (<=1kb)
ENSG00000092931	lost	NOSig	Promoter (<=1kb)
ENSG00000169918	lost	NOSig	Promoter (<=1kb)
ENSG00000111707	lost	NOSig	Promoter (<=1kb)
ENSG00000197566	lost	NOSig	Promoter (<=1kb)
ENSG00000203485	lost	NOSig	Promoter (<=1kb)
ENSG00000002330	lost	NOSig	Promoter (<=1kb)
ENSG00000112159	lost	NOSig	Promoter (<=1kb)
ENSG00000189308	lost	NOSig	Promoter (<=1kb)
ENSG00000156650	lost	NOSig	Promoter (<=1kb)
ENSG00000058729	lost	NOSig	Promoter (<=1kb)
ENSG00000149541	lost	NOSig	Promoter (<=1kb)
ENSG00000178177	lost	NOSig	Promoter (<=1kb)
ENSG00000138071	lost	NOSig	Promoter (<=1kb)
[truncated: 6,766 more rows]
