# Supplementary material for: Multi-omics integration identifies NK cell-mediated cytotoxicity as a therapeutic target in systemic lupus erythematosus
Source: Front Immunol. 2025 May 13;16:1580540. doi: 10.3389/fimmu.2025.1580540 (PMC12106370; doi:10.3389/fimmu.2025.1580540)
Supplement: Supplementary file 9 [file Table6.xlsx]

## Sheet: Sheet2
Supplementary TableS6:RNA-seq data of 140genes.
geneID	gene_name	gene_locus	HC1	HC2	HC3	HC4	HC5	HC6	HC7	SLET1	SLET2	SLET3	SLET4	SLET5	SLET6	RA1	RA2	RA3	RA4	RA5	RA6	RA7	SLE1	SLE2	SLE3	SLE4	SLE5	SLE6
ENSG00000158109	TPRG1L	chr1:3625015-3630127	13.7434	21.9549	10.2912	8.4916	8.90646	7.23658	14.6513	3.80616	15.9041	16.1598	4.50165	6.06207	14.8357	0.922509	4.73365	6.95359	5.85255	2.65211	7.33095	6.53891	3.24284	3.50787	3.79763	4.42437	4.01142	1.20815
ENSG00000162426	SLC45A1	chr1:8317826-8344167	0.344139	0.161952	0.507931	0.09425	0.131483	0.186974	0.19609	0.33919	0.264077	0.054655	0.340955	0.352092	0.039971	0	0.199897	0.114042	0.165075	0	0.414125	0.241596	0.188487	0	0	0	0	0
ENSG00000198830	HMGN2	chr1:26472440-26478442	63.7242	18.1841	10.7939	12.9344	36.1323	48.1004	13.5321	22.3063	75.4327	34.7724	6.1292	38.6519	96.7967	5.20167	7.36099	29.248	17.282	8.83658	7.87716	9.33792	6.12752	6.85586	4.74957	8.56915	21.9411	4.96892
ENSG00000270103	AL360012.1	chr1:28648600-28648730	0	0	0	0	286.613	0	132.226	0	0	67.5357	0	153.489	0	0	0	0	0	0	0	0	0	0	0	0	0	0
ENSG00000142920	AZIN2	chr1:33080102-33123492	1.55619	2.03615	0.762765	1.15668	1.14063	1.81088	1.54881	0.121341	0.669382	0.467085	0.924904	0.261771	0.783545	0	0.984729	0.297418	0.079494	2.63455	1.46046	1.03087	0.102264	0.137174	0.124522	0.033149	0	0
ENSG00000197056	ZMYM1	chr1:34997354-35115859	13.1063	10.8952	3.03918	3.12869	13.893	9.08532	12.9638	5.29122	4.25516	5.45153	2.84436	2.8569	17.3209	3.57733	5.0871	3.31262	1.97318	0.76333	4.15632	8.53437	1.97266	1.80275	3.42007	3.10807	1.49898	0.419047
ENSG00000116983	HPCAL4	chr1:39678648-39691485	2.16446	3.82567	0.310577	0.149275	1.36772	1.33858	3.84503	0.357916	4.10851	0.858485	0.065304	0.11718	3.99279	0.299397	0.971073	0.398721	0.41337	0.542295	1.18369	1.14451	0.255852	0.351298	0.227447	0.136573	0	0
ENSG00000162415	ZSWIM5	chr1:45016399-45306209	0.918332	0.805742	1.16864	0.435758	0.384837	0.439532	0.69589	0.058749	0.285921	0.104194	0.02402	0.144973	0.828769	0.501729	1.27606	0.51133	0.204153	1.7028	0.748567	0.630166	0.055119	0.020767	0.115761	0.003383	0	0
ENSG00000154027	AK5	chr1:77282019-77559966	3.33667	5.12439	0.74446	1.01889	4.21051	6.18648	7.03317	0	1.89317	0.658504	0.628206	0	6.37788	0.067339	0.824148	1.3577	2.0678	4.07996	1.56953	2.47401	0.226236	0.064378	0.29039	0.064213	0	0
ENSG00000162669	HFM1	chr1:91260766-91404856	0.002633	0.022443	0.098025	0	0.059552	0.074803	0.017599	0.034197	0.024738	0.02183	0	0	0.01878	0	0	0	0	0.249458	0.04324	0	0	0	0	0	0	0
ENSG00000181754	AMIGO1	chr1:109504178-109509738	1.77172	3.95042	0.400101	0.706873	1.303	2.85407	2.29344	0.125857	1.05313	0.779048	0.84682	0.133441	3.45605	0.465668	0.958781	1.168	0.703424	0.212955	1.03628	1.5774	0.144562	0.119285	0.299729	0.184603	0	0
ENSG00000259834	AL365361.1	chr1:110649345-110671282	13.528	12.1257	1.87699	2.81982	13.129	14.7225	12.16	3.03971	6.23371	3.72756	1.48081	9.98323	30.3114	5.76099	7.93829	6.93503	3.95612	3.90864	9.22319	16.3357	3.4865	2.52047	3.10166	3.07612	12.8702	1.00787
ENSG00000116824	CD2	chr1:116754430-116769229	61.3093	68.5694	19.3522	17.0951	41.7607	27.209	52.8841	9.66578	23.5155	13.3426	15.7704	10.395	36.1994	6.25849	15.5344	20.7812	11.8504	6.72303	28.764	23.4599	6.37218	4.45938	5.088	5.90083	20.0451	3.76828
ENSG00000225556	C2CD4D	chr1:151837736-151841936	0.046356	0.255857	0.961176	0	0.028798	0.318077	0.193993	0	0.094813	0.165848	0	0.228436	0.093179	0.233701	0.22858	0.510217	0.859187	0	0.284617	0.298736	0	0	0	0	0	0
ENSG00000162739	SLAMF6	chr1:160485030-160523262	26.9526	9.65437	3.81371	5.4232	7.91388	9.87071	9.53721	4.07628	6.45367	2.76442	8.00654	9.48377	17.8824	1.40246	5.49091	9.34999	4.88396	0.859139	3.47182	4.7626	0.883148	0.905474	1.88394	5.00477	5.33532	2.08051
ENSG00000198574	SH2D1B	chr1:162395268-162412138	30.9424	10.857	20.6053	7.09196	24.3453	8.44134	32.2511	3.68569	1.50657	1.37014	1.56072	1.88426	2.71947	1.53544	2.39101	3.12658	1.62345	0.349909	5.80286	6.18214	2.24734	0.249492	0.39634	0.590539	0.103377	0.241014
ENSG00000143155	TIPRL	chr1:168173705-168202109	17.225	14.7993	6.83627	6.02827	16.0793	6.0856	12.6599	7.22667	10.0183	9.09963	3.72786	6.97136	16.5275	3.42394	7.06211	4.6219	3.44412	4.47483	7.02413	6.83641	5.85329	3.00221	3.16306	3.6956	4.16896	0.895113
ENSG00000188404	SELL	chr1:169690665-169711702	123.859	353.743	30.4313	81.1295	134.252	105.135	242.741	28.781	429.691	395.826	31.0069	94.9562	267.771	30.5888	19.7667	76.738	38.2115	29.4676	38.0174	93.2906	23.3994	16.176	49.0014	63.9291	85.3409	46.2096
ENSG00000117560	FASLG	chr1:172659103-172666876	4.89162	2.57964	0.809028	0.410989	1.14283	2.46461	4.95021	0.93166	0.547715	0.50612	4.64832	1.24455	1.18664	0	0.588585	0.565406	0.88902	0.386304	1.51887	1.17494	0.442511	0.152632	0.166697	0.436826	0	0
ENSG00000058668	ATP2B4	chr1:203626561-203744081	54.3543	37.7219	27.7333	17.309	36.163	29.9195	43.0972	15.2496	22.3898	26.2743	10.2432	15.6216	29.0192	6.63535	21.3087	14.1121	6.74101	4.94951	26.8777	31.259	6.90346	2.97295	18.2361	8.21121	5.87061	2.87014
ENSG00000065675	PRKCQ	chr10:6427143-6580301	21.2794	16.35	13.2221	7.15431	17.1708	12.9264	17.4329	6.29096	10.5473	5.41896	4.67859	5.39572	16.8141	4.17735	11.7198	7.38807	4.27909	2.50321	14.4864	13.3421	3.40184	2.43802	1.71362	3.65717	6.94466	0.513245
ENSG00000233387	IATPR	chr10:33035469-33116965	3.87856	1.22451	0	0.437191	1.48306	1.5746	1.69676	0.24142	0.225501	0.431681	0.62767	0.222763	2.13333	0.091998	0.732429	0.996317	1.26165	0	1.38133	2.39906	0.176775	0	0.097427	0.11863	0	0
ENSG00000177283	FZD8	chr10:35638249-35642278	0.302661	0.168322	0.326738	0.173201	0.095555	0.099561	0.58603	0.009428	0.056761	0.085373	0.115699	0	0.091904	0.227816	0.055786	0.098771	0.212254	0	0.198769	0.1576	0	0	0	0.029357	0	0
ENSG00000198105	ZNF248	chr10:37776526-37858106	3.60846	3.64759	0.772103	0.534898	2.03046	3.57925	3.19837	0.656102	0.594377	0.725914	0.45474	0.767358	3.78142	0.388954	1.78917	0.801539	1.57191	0.214219	1.27723	1.55604	0.248593	0.220316	0.390697	0.423521	0	0.222793
ENSG00000169740	ZNF32	chr10:43641001-43648881	9.25237	12.2193	0.194655	1.5426	8.37846	4.71451	13.3405	4.21864	6.24637	2.3704	0.534494	3.5019	14.4479	0.439652	2.58359	3.6793	2.89116	0.211135	1.93396	2.42558	0.842338	0.276767	0.859658	0.57145	0.624087	0.20588
ENSG00000180644	PRF1	chr10:70597348-70602759	111.816	91.6179	126.933	78.8106	74.8906	109.979	323.233	50.1422	41.309	46.3601	75.0348	69.35	69.2148	17.5492	66.5012	79.3214	15.7474	33.4153	118.332	38.8008	22.0052	12.655	10.0152	19.4197	82.0693	2.66757
ENSG00000254838	GVINP1	chr11:6713536-6746439	41.8644	44.1439	9.4798	4.22432	19.6225	25.2655	43.1977	10.8462	15.5939	12.5905	8.31013	12.0293	37.4474	4.93842	11.0353	9.36033	7.01546	4.12849	14.7726	15.7341	4.36165	1.99377	5.53312	4.29233	10.7444	3.67684
ENSG00000187079	TEAD1	chr11:12674421-12944737	0.012012	0	0.075953	0.739463	0.012305	0	0.025447	0	0	0.004639	0	0.050361	0.009847	0	0.010256	0	0.400417	0	0.01266	0.063414	0	0	0	0	0	0
ENSG00000110108	TMEM109	chr11:60914158-60923443	12.153	27.1041	12.5814	10.2896	11.9257	12.4644	23.7486	6.71953	12.6093	7.30012	6.67927	10.0324	24.5557	4.46831	8.44805	10.0503	3.83584	5.13484	12.0367	9.27626	4.40838	2.19043	4.18729	5.79351	5.93239	0.553662
ENSG00000174684	B4GAT1	chr11:66345374-66347629	0.977145	2.82234	0.941667	2.45693	0.745422	0.984937	2.66028	0.605947	0.443029	0.408676	0.309503	0.8957	1.76958	0.078871	0.770547	0.232326	0.586857	0.629384	0.524203	0.374801	0.157625	0.065818	0.200535	0.039563	0	0
ENSG00000159063	ALG8	chr11:78090332-78139653	10.918	9.34471	2.89016	5.28516	8.49118	5.63235	6.80524	4.41758	5.12368	2.2001	1.67874	3.90813	10.4231	4.93942	4.70464	2.01352	3.4967	2.8378	4.06585	5.61199	1.59146	0.913553	1.64377	3.5929	2.58032	0.330381
ENSG00000110852	CLEC2B	chr12:9852984-9870136	93.7952	62.7627	23.5741	26.8476	58.6822	24.6969	57.785	26.9205	69.6412	45.6426	14.922	28.2528	67.5423	14.5691	23.0794	17.7971	26.5589	19.3005	27.3122	28.8686	17.0427	30.7307	26.7058	10.8328	23.2144	4.34195
ENSG00000256039	LINC02446	chr12:10553363-10582173	12.1197	38.189	11.0766	2.40746	8.88422	11.3927	18.2879	4.86416	19.6084	7.94455	10.2558	7.81475	50.7842	0.664563	3.65361	5.63703	0.700373	0	6.47498	3.05354	0.345015	2.23309	2.35881	3.32677	0	0.154129
ENSG00000205810	KLRC3	chr12:10412312-10436246	43.2197	12.7814	28.6232	4.56808	40.9215	13.7077	51.5188	2.66306	4.28923	3.52889	0.311158	2.93972	8.61868	0.480882	17.0715	2.20908	3.53792	0	11.0452	4.57397	0.900673	0.651155	0.569768	0.459913	1.71967	0
ENSG00000173208	ABCD2	chr12:39521015-39619803	12.707	8.29881	1.24176	1.5518	5.35814	4.99837	8.29937	3.18273	2.5525	1.9682	0.965709	2.33348	13.7378	1.37182	3.3143	1.34171	2.17638	1.00682	3.72716	3.97126	0.680583	0.109998	0.599112	0.786135	3.40729	0.34293
ENSG00000118596	SLC16A7	chr12:59595743-59794284	13.5477	12.512	5.57924	4.14519	15.6608	9.70344	10.501	4.21884	5.48074	4.3506	2.30371	6.79699	14.98	4.65399	5.90178	4.42406	4.17223	1.26343	6.94857	8.2317	3.48684	2.87276	2.34454	3.51514	2.88308	0.720374
ENSG00000180481	GLIPR1L2	chr12:75391089-75432688	0.119354	0.173449	0	0	0.133523	0.161987	0.136793	0.141147	0.015549	0.006466	0	0	0.066231	0.118214	0.130133	0	0	0	0.085906	0.055818	0	0	0	0	0	0
ENSG00000102755	FLT1	chr13:28300346-28495853	0.055455	0.895636	0.096985	0.035031	0.163537	0.159095	0.299481	0.182312	0.290856	0.359578	0.073112	0.146812	0.372106	0.765117	0	0.242131	0.205334	0	0.084188	0.066138	2.11042	0.707119	0.246583	3.14554	0	0.252124
ENSG00000102710	SUPT20H	chr13:37009312-37059713	48.661	47.1154	15.1137	20.4409	29.5535	23.9432	43.2722	14.1238	29.04	36.0858	8.53754	22.2057	46.5667	13.2836	11.9326	11.3373	15.6231	8.45239	12.4334	17.6661	9.69609	9.75413	16.5395	10.3539	8.53413	6.56361
ENSG00000133103	COG6	chr13:39655627-39791665	15.6539	9.96671	4.55417	2.99946	11.66	6.98474	11.3941	5.17322	4.43652	4.49307	5.09702	3.86802	12.7717	5.3169	5.70085	2.4551	10.8123	2.6446	4.97433	8.16625	5.36382	1.86808	3.33201	3.16471	1.55029	0.734191
ENSG00000139684	ESD	chr13:46771256-46797161	26.7863	32.6261	7.57498	14.3898	18.7846	7.87029	18.774	7.97799	19.5434	12.5721	7.18338	14.0677	26.188	6.60759	7.17391	8.41334	6.43556	3.14005	8.33274	9.02082	8.21671	6.11359	4.93202	8.84956	2.37893	0.648282
ENSG00000243406	MRPS31P5	chr13:52167709-52194465	0.426022	0.205969	0.055808	0.151977	0.144891	0.321595	0.406159	0.099511	0.184661	0.402633	0	0	0.231537	0	0.105684	0	0	0	0.045066	0.341543	0.047686	0.005145	0	0	0	0
ENSG00000235532	LINC00402	chr13:74231457-74400380	12.0412	6.72653	0.351214	0.014401	4.35436	4.45885	9.04839	0.373669	2.60956	0.776326	0	1.15093	11.6294	0.792816	2.39	2.2343	2.84707	0.058076	1.15441	7.75492	0.006505	0.320948	0.477455	0.007855	0	0.397503
ENSG00000139737	SLAIN1	chr13:77697687-77771534	10.9619	10.9041	8.20063	2.26475	6.57511	5.23599	11.5896	2.25434	7.00389	6.23606	2.25072	4.35748	13.4528	3.05412	3.67995	3.5754	4.00136	0.831851	4.552	5.95911	1.23435	1.35704	1.3261	1.63634	0.819944	0.946974
ENSG00000211789	TRAV12-2	chr14:21887857-21888502	7.10481	8.65554	0	1.66265	3.49994	2.16342	7.71099	3.82816	2.00903	1.63311	0.523896	3.89541	6.74817	0	4.16362	3.25845	2.16061	0	1.72802	4.90203	1.39212	0.642842	0.577367	0.397907	0	0
ENSG00000211790	TRAV8-4	chr14:21894433-21895030	3.33856	12.7969	0	1.07156	5.94825	1.3462	4.22571	0	0.965544	0.13971	0.538511	0	5.46098	0	1.41373	1.09242	1.52852	1.76439	1.92408	1.96924	0	0.101824	0	0.241538	0	0
ENSG00000251002	AC244502.1	chr14:22200939-22553191	5.7691	7.83441	3.21202	3.83344	2.09595	2.02774	8.58649	0.676999	1.81921	3.74637	0.395254	0.668669	3.2578	0.578512	0.794391	1.16096	0.517797	0.104405	1.65411	2.477	0.243522	0.109948	0.845878	0.753962	0.087605	0
ENSG00000211820	TRAV41	chr14:22320035-22478718	1.40181	1.75751	0	0	1.56698	1.30342	2.00151	0.653762	0.741769	0.400795	0.772732	0.733085	2.86288	0	0.24237	0.486667	0	0	2.97871	0.650848	0.056075	0.174125	0	0.498151	0	0
ENSG00000129480	DTD2	chr14:31446036-31457506	7.03799	7.39934	1.49443	0.324619	5.8875	3.01005	6.45495	3.16324	4.7001	2.44958	0.92547	3.5749	9.8149	1.05806	2.72927	2.95404	1.36132	1.76334	2.80217	2.52098	1.9473	0.364286	1.01997	0.500255	0	0.264524
ENSG00000140030	GPR65	chr14:88005135-88014811	19.0909	17.9896	7.9058	4.59679	19.5947	7.19031	17.8965	5.59201	18.444	14.6882	3.9178	14.5596	17.1748	4.84314	4.956	5.99061	4.68264	2.96369	6.48509	6.59702	3.05003	3.59201	6.00335	3.29607	8.49645	2.52696
ENSG00000119714	GPR68	chr14:91232532-91253925	4.52542	4.24586	1.77726	0.689991	1.20791	2.42867	5.69654	2.75346	1.07322	1.17491	5.60446	0.794979	2.58509	0.362444	2.58771	0.932581	0.647803	0	3.19212	1.57097	0.567174	0.270258	0.897924	0.651544	1.67245	0.023405
ENSG00000127152	BCL11B	chr14:99169287-99272197	18.8011	21.2117	13.655	11.7269	14.1123	23.4193	22.4733	8.19016	11.0523	5.89959	8.91181	4.7123	18.8022	1.95549	18.5012	13.065	1.81	3.9064	18.6774	22.7421	3.79896	4.02061	3.452	3.52139	4.48257	0.371422
ENSG00000211890	IGHA2	chr14:105583731-105866368	1.5173	51.1313	2.90004	5.00882	4.0661	10.2968	45.8862	3.15497	1.24208	3.61142	18.6386	10.3853	7.65511	22.1066	6.60737	18.9411	13.5207	16.078	11.251	5.04998	1.82947	1.72576	2.83128	147.168	91.8321	42.821
ENSG00000253755	IGHGP	chr14:105664633-105669843	0.014954	0.173261	0.01215	0.387199	0.016176	0.115428	0.192864	0	0.066819	0.018047	0.046838	0	0.014275	0.066291	0.162696	0.170903	0.363674	0.9442	0.037783	0.113521	0.03322	0.169056	0	3.01316	0.087364	1.03566
ENSG00000211895	IGHA1	chr14:105703995-105708665	2.06449	57.4589	8.27647	15.5324	4.36278	14.135	58.4652	7.58835	3.70824	11.166	30.3877	46.1957	17.2982	28.361	11.0437	33.3826	24.087	14.6297	16.7201	9.55139	5.12649	7.02891	9.42829	201.341	158.397	102.912
ENSG00000137801	THBS1	chr15:39581079-39599466	6.05086	32.2038	31.338	28.6792	47.7649	16.4105	11.9664	8.82415	4.96942	15.1631	45.8178	15.7683	4.1101	203.046	10.5836	24.7429	1.49479	44.206	120.69	4.51905	116.662	489.761	72.6085	1288.18	34.3844	133.703
ENSG00000128915	ICE2	chr15:60419609-60479160	15.1033	11.2758	2.62985	5.9038	15.0499	12.6899	12.058	6.76395	3.59012	4.94392	5.82475	6.20139	14.7594	5.63994	5.85351	4.99719	6.52886	2.7088	6.40488	7.0064	3.89313	3.9792	3.67096	4.97178	0.590055	1.04441
ENSG00000259513	CYCSP38	chr15:60558080-60558401	0.594644	0.337455	0	0	0.603957	0.044718	0.444843	0.118794	0.106919	0.835732	0.482678	0	0.727962	0.234654	0.536017	0	0.272459	0	0.199163	0.317257	0	0	0	0	0	0
ENSG00000136425	CIB2	chr15:78099261-78138558	0.016814	1.0673	0.401602	0.279366	0.323962	1.0187	1.33995	0.139687	0.17245	0.027245	0.259614	0.427834	0.140497	0.56173	0.068709	0.49549	0.087638	0	0.353374	0.329147	0	0.039162	0	0.037255	0	0
ENSG00000140471	LINS1	chr15:100559369-100648674	34.67	28.554	14.3073	9.20724	27.1632	13.0925	25.3273	9.25208	13.7213	11.1964	2.78699	11.6248	35.0183	9.52189	12.8689	11.9697	8.09524	2.05267	11.0121	16.8234	6.01256	4.67273	3.63787	5.75796	4.0084	2.9244
ENSG00000131871	SELENOS	chr15:101270817-101277500	0.005386	0.114065	10.4049	0.983291	0.062433	0.086665	0.063612	0.008035	3.23839	0.200202	4.55517	2.93523	0.111928	0.019661	0.005513	0.240616	0	0.514629	0.086977	0.111284	0.040179	0.065384	0.008909	0.20444	0	0
ENSG00000206177	HBM	chr16:153892-166764	0.519271	2.49482	0	0	0	0	0.309062	1.35224	12.5646	5.42464	2.7039	1.50421	0.738907	0	3.23208	0	0	44.7499	2.52927	0	0	0	0	0	0	0
ENSG00000005513	SOX8	chr16:981770-986979	0.109072	0.33104	0	0.21177	0.092973	0.226297	0.226224	0.073189	0.291708	0.229674	0.126307	0	0.946683	0	0.108786	0	0.215267	0	0.043036	0.228182	0	0.021205	0.049658	0.047799	0	0
ENSG00000103479	RBL2	chr16:53433977-53491648	186.782	160.775	50.6507	51.4795	139.372	95.9511	184.444	54.7413	103.538	69.8666	33.8613	42.3896	176.365	42.2398	73.1966	37.4105	46.0014	30.9078	78.6109	101	37.4203	34.6676	35.11	30.9611	42.9954	16.6801
ENSG00000102931	ARL2BP	chr16:57245259-57253635	16.46	16.6384	11.372	12.7362	23.3359	10.3964	17.2815	4.15932	12.5463	6.88458	4.33774	15.1992	26.6258	8.3734	4.27157	9.94836	3.98948	2.7039	5.02416	11.8606	5.26072	3.6849	6.06424	2.33793	6.34405	0.655936
ENSG00000103021	CCDC113	chr16:58231157-58283836	0.00716	0.020842	0.043437	0.079439	0.078187	0.027827	0.112354	0	0.01185	0.007136	0	0.031019	0.009343	0	0	0	0	0	0.052076	0.027932	0	0	0	0	0	0
ENSG00000185924	RTN4RL1	chr17:1934677-2025334	0.02089	0.056079	0	0.23944	0	0.032294	0.085251	0.094617	0.011524	0.012047	0.021503	0.162478	0.065893	0.12264	0.044689	0	0	0.806658	0.050814	0.068168	0	0	0	0.010949	0	0
ENSG00000108523	RNF167	chr17:4940008-4945222	28.7186	46.9768	21.3966	18.8289	23.2794	18.4452	37.305	12.3507	40.9803	25.8821	13.1489	16.2382	35.1977	11.9637	15.3373	14.8267	8.59671	15.5748	17.8504	19.4992	11.2771	9.99959	11.4407	13.3129	16.645	4.64599
ENSG00000161381	PLXDC1	chr17:39003856-39180819	2.27527	9.45631	8.14943	3.90464	8.44917	4.05536	2.45712	1.81437	1.56708	0.622109	2.41805	0.396486	2.61806	1.91929	5.32273	3.92679	1.76355	2.28213	3.31055	2.22189	0.292834	0.333294	0.364742	0.336687	0	0.654998
ENSG00000073861	TBX21	chr17:47733236-47746122	26.5353	20.8461	51.7024	18.9154	12.5183	17.2549	34.2743	17.4307	5.42546	6.14226	19.8699	14.8345	10.9547	3.132	18.4879	10.7236	6.05233	6.22825	22.4347	13.2708	10.7275	2.61829	2.87356	6.25718	6.97577	2.22247
ENSG00000109062	SLC9A3R1	chr17:74748628-74769353	35.791	52.4553	53.1367	38.1568	6.13134	17.2986	39.22	15.2186	24.0285	32.5668	8.05543	10.801	31.7314	3.35047	38.7917	27.4555	5.31643	29.5932	40.6034	22.9251	7.8464	5.81523	6.26816	7.86163	22.762	4.54985
ENSG00000170558	CDH2	chr18:27950966-28177130	0.03719	0.276811	0	0	0.038343	0.354123	0.254341	0	0.393937	0.293407	0	0	0.0351	0	0	0	0	0	0	0	0	0.003874	0	0	0	0
ENSG00000215472	RPL17-C18orf32	chr18:49477250-49492523	30.5553	2.84669	0.470309	0.253059	14.0328	4.66077	29.3912	1.03018	28.6768	12.5567	0.319446	0.931779	36.2963	10.4449	0.702963	6.72935	1.75393	0.25374	8.50662	6.99547	6.02333	0.904446	0.429126	0.325552	0.962905	0.120192
ENSG00000066926	FECH	chr18:57544389-57586702	4.02818	3.61091	2.23145	4.16672	2.73775	2.37949	4.91846	1.21754	7.8951	4.14387	2.51569	1.54004	2.2703	1.43611	2.95526	2.06764	2.04147	5.201	4.22734	2.92253	1.20934	0.679086	0.634264	0.94876	0	0.181815
ENSG00000185198	PRSS57	chr19:685320-703729	0.934459	0.777007	1.66656	0.465321	1.83228	0.70674	4.165	0.241443	0.557642	0.383554	0.661672	0.645132	0.581334	0	0.295455	0.068536	0.551167	0	1.24659	0.16046	0	0.096339	0.186522	0.072847	0	0
ENSG00000196172	ZNF681	chr19:23739195-23758891	1.91651	1.83847	0.208267	0	0.619568	0.666557	1.04497	0.247622	0.60998	0.459401	0.178858	0.367139	2.1286	0.077965	0.3051	0.330403	0.410056	0	0.227815	0.490214	0.079909	0.077511	0.05502	0.143602	0	0
ENSG00000274104	AC020910.4	chr19:34733298-34733837	2.78379	3.37579	1.21515	0.216122	0.730769	1.20026	2.81302	0.284956	3.25951	1.1921	1.34963	1.3325	4.12283	1.47252	1.24161	0.679255	0	0	1.99436	1.45175	0.743647	0.587101	0.641605	0.303642	0.635706	0
ENSG00000153896	ZNF599	chr19:34750748-34792386	0.820129	1.73247	0.846037	0	1.2319	0.979117	0.371734	0.167426	0.164186	0.776759	0	0.091551	1.20038	0	1.09865	0.143995	0.374619	0	1.06396	1.34561	0	0.014195	0.010176	0	0	0
ENSG00000207073	RF00019	chr19:49553444-49580546	4.13568	19.6765	2.64787	1.89341	2.03181	2.9009	11.1606	0.77268	3.60587	2.75727	0.995246	1.81381	5.49848	2.56636	2.23513	1.05056	1.03957	1.27051	2.74798	2.85384	0.827914	0.614956	0.918151	1.99355	0.916392	1.8038
ENSG00000171574	ZNF584	chr19:58401504-58436171	0.67935	0.987662	0.403139	0.714036	0.385428	0.577404	0.956878	1.19145	0.447412	0.291588	0.444638	0.686528	0.689537	0.15883	1.01027	0.24934	0.469753	0.110865	0.654616	0.555598	0.143737	0.184104	0.100923	0.171755	0	0
ENSG00000071575	TRIB2	chr2:12716447-12742734	13.125	23.1489	6.55194	6.78505	11.083	17.7898	31.9869	9.10339	11.8459	5.44009	12.4861	5.68018	24.8883	8.18069	18.0129	11.7438	17.9028	2.42197	15.9116	16.3696	4.96611	2.12571	2.54652	6.275	4.56923	3.1836
ENSG00000088179	PTPN4	chr2:119759861-119984899	70.8642	30.4062	23.9587	8.35816	51.2109	24.2542	37.0633	12.6407	12.7882	13.0863	5.59159	12.2389	34.2358	7.21571	17.2323	9.59088	10.1925	6.77113	20.2457	23.0425	5.41313	3.5319	4.81179	4.13464	12.6633	2.51186
ENSG00000007001	UPP2	chr2:157876452-158136154	0.089396	0.098719	0	0	0	0.091517	0	0	0.067894	0.008635	0	0	0.04332	0	0.216208	0	0.266226	0	0	0.046399	0	0	0	0	0	0
ENSG00000115827	DCAF17	chr2:171360472-171491246	13.2571	9.64979	1.65062	4.59009	9.58363	7.31885	9.05719	3.00091	4.56462	3.94809	1.0305	6.09724	11.5896	1.61357	6.82905	3.50632	5.16362	1.86999	4.1694	5.37194	2.70018	0.931905	2.21476	4.63101	6.38373	4.98866
ENSG00000091428	RAPGEF4	chr2:172735274-173052893	0.126902	0.172654	0.053244	0.050211	0.09711	0.037692	0.48456	0	0.075625	0.066912	0	0.73234	0.607451	0	0	0.094894	0	0	0.009435	0.054128	0.009218	0	0.06221	0	0	0
ENSG00000128694	OSGEPL1	chr2:189744173-189763227	4.61632	6.30876	1.48131	2.44976	3.16431	2.41094	4.6685	1.66296	2.2198	1.35401	0.454833	1.14007	5.45114	1.25753	0.900713	1.09277	1.5433	1.37958	1.82349	1.88772	0.13231	0.027357	0.443666	0.568772	0	0
ENSG00000196290	NIF3L1	chr2:200889327-200908731	7.70545	7.57658	1.9107	2.10389	5.02455	4.08084	8.88936	2.16386	2.57944	2.33443	0.987508	2.68377	12.8484	2.08226	1.62542	1.12147	1.69993	0.502975	2.33932	2.59931	0.867051	1.18698	1.29219	1.05588	0.635497	1.53672
ENSG00000030419	IKZF2	chr2:212999691-213152427	14.9177	15.8241	24.9134	3.10913	13.9557	17.6819	26.8831	2.32252	6.84117	4.19908	2.28764	3.46747	18.0409	4.90444	12.7689	3.53048	1.13258	0.365525	3.42688	9.1771	1.71024	3.00063	1.11786	1.69888	2.59703	0.134218
ENSG00000270659	AC079610.2	chr2:213003941-213155010	0.185101	0.401924	0.472333	0.08747	0.148792	0.344766	1.66111	0.022056	0.763723	0.440794	0.004511	0.170425	0.233369	0.339909	0.173176	0.122636	0.126633	0.091951	0.141716	0.115438	0.009222	0.14763	0.017958	0.004609	0	0.004204
ENSG00000169031	COL4A3	chr2:227164565-227314792	0.468879	0.832498	0.931308	0.185706	0.528389	0.247699	0.464778	0.445808	0.550124	0.271844	0.074381	0.271987	1.23597	0.342482	1.79096	1.81222	0.689897	0.698372	0.488038	0.793193	0.298144	1.36156	0.419835	0.560549	1.24636	0.531645
ENSG00000124225	PMEPA1	chr20:57648392-57711536	0.415393	1.13907	0.414893	0.549837	0.575965	1.00209	1.05427	0.338517	0.679159	0.17926	0.127481	0.274264	1.15321	0.346239	0.283756	1.1452	0.717331	0.482762	0.327603	0.850002	0.238945	5.20711	0.383091	0.578232	3.15371	0.350588
ENSG00000171858	RPS21	chr20:62387103-62388520	449.377	690.826	262.041	279.512	270.249	152.556	529.917	100.302	623.373	237.881	87.9736	133.156	930.29	127.693	151.162	153.581	126.42	52.1001	208.669	195.156	89.1178	164.483	84.6065	81.2397	180.337	56.8923
ENSG00000225978	HAR1A	chr20:63102142-63104650	0.580861	1.02152	0.184084	0	0.123139	0.689232	0.386728	0.224027	0.28877	0.284097	0	0	1.47291	0.276304	0.552553	0.775976	0.081153	0	0.633376	0.124564	0.018971	0.020159	0.023683	0.051306	0	0
ENSG00000197457	STMN3	chr20:63639705-63657682	8.00939	24.6403	1.56399	4.02804	3.69269	7.22874	15.9181	3.45381	12.8109	4.26407	2.9768	1.53664	17.6591	3.08782	6.28945	4.33168	3.45083	3.81829	5.3791	7.57416	1.4944	1.34464	1.25186	1.2552	3.82288	0.642154
ENSG00000182093	WRB	chr21:39377698-39428528	3.84019	4.12524	0.23439	2.47806	5.40282	1.69502	4.89	3.69475	3.91243	4.2594	0.360263	1.80184	9.33474	0	2.15402	2.81335	0.64971	0	3.23111	1.11022	0.56306	1.04282	1.96714	1.48838	0.158168	0.725797
ENSG00000285690	AL022332.2	chr22:25282943-25300791	0	0	0	0	0	0	0	0	0.003285	0	0	0	0	0.003566	0	0	0	0	0	0	0	0.180765	0	0.104043	0	0
ENSG00000221890	NPTXR	chr22:38818452-38844028	0.751069	1.26858	1.06245	0.632344	0.284087	0.824361	1.46103	0.052027	0.704922	0.241258	0.362394	0.270892	0.621596	0.044516	0.567255	0.367669	0.420188	0.295944	0.405396	0.968684	0.076648	0.015106	0.073696	0.155628	0	0
ENSG00000228956	SATB1-AS1	chr3:18348294-18920401	7.98016	16.7523	3.11396	3.29541	7.95134	7.27625	14.0218	0.518395	3.55424	2.23775	0.215873	3.23015	12.0443	1.89285	1.52168	1.62762	1.83804	0.198245	1.86391	5.03177	0.193967	0.899468	0.863221	0.352696	0.350341	0.122925
ENSG00000144659	SLC25A38	chr3:39383324-39397351	12.714	15.1816	9.47223	7.42421	11.9907	10.7349	17.8864	3.45007	9.90195	6.3889	4.25105	4.08631	18.9768	4.46038	9.79276	6.36175	5.14858	6.88219	8.79576	9.11446	4.74747	4.02279	3.20527	3.72467	2.00727	1.67223
ENSG00000068885	IFT80	chr3:160227454-160399880	14.3846	9.28628	5.14127	2.72692	9.28578	5.44735	8.52639	5.20661	5.74483	4.0737	3.45148	4.39075	12.6041	5.42954	4.5631	3.2778	7.09448	2.19851	5.09308	5.74202	2.19599	1.24359	3.26441	3.77531	10.4097	0.357192
ENSG00000184985	SORCS2	chr4:7192538-7743072	0.084385	0.079734	0.279215	0.234206	0.129092	0.549432	0.113707	0.30471	0.106447	0.133196	0.138492	0.278144	0.094926	0.368445	0.174552	0.131585	0.026452	0.413636	0.236008	0.322529	0.274662	1.59609	0.602953	2.16581	1.1997	0.230714
ENSG00000177752	YIPF7	chr4:44622065-44689859	0	0	0	0	0.109573	0.13655	0.145672	0	0.030605	0	0	0	0.093038	0	0	0.131571	0	0	0	0	0	0	0	0	0	0
ENSG00000074966	TXK	chr4:48066393-48135431	48.5816	24.0247	30.0396	8.82762	40.7918	42.9716	34.7601	4.20293	11.1402	12.0923	5.63451	4.43553	23.3654	6.15492	11.2536	8.07203	5.27987	2.90696	21.9191	29.2318	1.06604	5.19658	3.87827	3.99291	2.77201	3.29676
ENSG00000145375	SPATA5	chr4:122923078-123324158	8.37386	6.01893	2.77567	2.28334	7.02713	5.07707	6.42237	2.26804	2.97402	1.53347	1.8147	2.26864	6.56378	2.75552	2.58698	2.85729	1.90083	1.36018	2.65343	4.37524	1.85024	0.498798	0.734609	1.84328	0.922862	0.924497
ENSG00000151623	NR3C2	chr4:148078404-148445978	12.5533	11.9959	1.93551	0.905763	10.1289	9.24752	11.5108	0.813905	6.93651	4.02435	0.844638	0.456288	11.2308	2.1459	4.72351	2.43637	1.488	0.43119	4.41215	8.72407	0.370612	1.9091	0.916369	1.2942	0.95555	0.136632
ENSG00000171522	PTGER4	chr5:40679915-40693735	40.3084	80.6305	16.7618	15.8369	44.171	16.5287	68.6399	19.8963	73.0352	34.0878	18.3809	27.8988	31.8148	20.608	28.7366	30.9564	6.48879	20.4563	36.7271	21.4018	21.735	13.4094	10.5292	18.1328	11.0916	18.2281
ENSG00000112996	MRPS30	chr5:44808947-44820428	24.9227	20.6882	6.43048	6.95971	14.6087	11.9848	19.568	7.57412	11.7276	6.97841	6.18138	11.684	26.6745	6.47737	8.78385	5.68851	8.48685	4.13721	9.50974	10.3069	4.46262	4.90464	3.06024	4.00785	1.44439	1.33283
ENSG00000151882	CCL28	chr5:43375513-43412391	6.64495	4.11028	1.88203	1.16072	3.03682	3.18188	2.55639	0.221224	2.04456	1.69223	0.56335	0.842321	4.40477	0.239384	0.946494	1.43355	1.19821	0.37049	2.00936	3.96226	0.49059	0.748267	0.149897	0.305878	0	0
ENSG00000197536	C5orf56	chr5:132410636-132488702	1.70799	0.253937	1.24338	1.20705	2.03735	0.856669	0.596713	1.58861	0.269273	0.006749	1.6421	1.42067	0.587475	1.22007	0.646714	0.063654	0.249045	0	2.11073	1.00858	0.031847	0.004638	0.030501	0.080964	0	0
ENSG00000156453	PCDH1	chr5:141853111-141879246	1.13108	0.145069	1.72462	1.52744	0.211912	0.436837	0.819055	0.030768	0.017436	0.071066	0.190508	0	0.155015	0	0.68913	0.023379	0	0	0.336671	0.215894	0	0	0.010757	0.02485	0	0
ENSG00000274618	HIST1H4F	chr6:26240426-26240737	127.738	123.772	158.746	93.6229	94.3391	82.4854	103.954	45.2211	113.921	84.1122	65.3812	32.6183	212.096	32.9213	63.0324	56.6395	46.7855	35.8247	38.8015	39.9315	37.8804	16.682	28.2035	45.0946	25.4362	30.9316
ENSG00000196284	SUPT3H	chr6:44792561-45378143	14.8645	8.84347	5.40306	2.81806	9.503	9.35619	7.53613	3.8413	4.26242	3.5613	1.35586	2.60917	9.79979	2.02924	3.94565	4.61351	2.1645	1.37287	4.61022	8.37624	1.69434	1.73354	2.70321	1.56489	1.32346	1.91342
ENSG00000112796	ENPP5	chr6:46159185-46170980	3.61618	2.04126	0.492762	0.246621	2.62928	0.388045	2.47978	0.20751	0.464957	0.27695	0.736589	0.336027	0.428195	0	0.676996	0.566279	0.167408	0	0.58017	0.476511	0.178314	0	0.037928	0.186271	0	0
ENSG00000112118	MCM3	chr6:52264009-52284881	13.4389	16.9418	8.3354	5.6162	12.6492	11.701	18.6704	4.44589	4.93177	4.56059	4.39973	6.00933	16.4278	3.15696	6.57157	5.5023	1.01562	5.19777	6.11238	6.15601	2.10647	0.521417	1.61888	4.21422	5.02812	2.24747
ENSG00000227885	AL590652.1	chr6:53740749-53794274	0.352523	0.178474	0	0.22993	0.692156	0.142394	0.556081	0	0.077535	0.030441	0	0	0.208273	0	0	0	0	0	0.331896	0.149596	0	0	0	0	0	0
ENSG00000146143	PRIM2	chr6:57314805-57651421	15.0485	9.96339	6.98854	6.78277	12.5396	10.2914	13.891	7.60332	6.53631	5.11998	5.54949	8.84641	10.6808	4.04693	6.37633	4.12002	6.83068	3.75634	8.85266	9.4856	4.4913	1.1536	3.27304	4.38029	3.59645	0.886599
ENSG00000118420	UBE3D	chr6:82891990-83065841	5.48754	5.02637	3.05104	1.25761	4.17619	6.22268	5.93775	1.30684	1.45566	1.72711	1.14851	2.04546	5.0265	1.43436	1.92044	1.07922	0.859958	0.176841	3.22507	3.78255	0.707146	0.304574	0.833367	2.30835	0.53461	0.246599
ENSG00000261366	MANEA-DT	chr6:95553355-95577450	4.6836	1.52552	0.614649	0.414094	1.01174	1.92839	4.03483	1.37826	1.02866	0.671224	0.261619	1.43638	2.80695	0.054719	0.52649	0.25649	1.28283	0.214838	0.95622	1.37233	0.417001	0.396772	0.31537	0.507776	0.025611	0.099722
ENSG00000111875	ASF1A	chr6:118814425-118913290	7.36623	5.95866	1.88425	3.43381	4.52401	4.76265	6.56628	2.41936	1.06425	1.64035	2.16006	4.11542	8.43443	1.5313	1.67684	1.85339	2.48978	3.17142	2.15915	2.34461	0.86907	1.13492	0.750551	1.12367	0.515472	0.286254
ENSG00000172673	THEMIS	chr6:127703204-127918631	41.2436	48.6807	9.37599	8.2365	33.0982	21.0167	37.6767	22.3163	17.3446	14.6696	12.8195	15.1639	47.7726	6.79404	18.5555	11.7719	7.07009	3.18214	19.1793	20.7826	7.23895	1.66964	4.39105	4.38848	9.33776	1.75115
ENSG00000274493	MRPS17P5	chr6:127708440-127918637	0.948621	2.03509	0.288269	0.149055	0.760669	0.484084	1.04457	0.529388	0.771792	0.719344	0.167255	0.406065	1.76043	0.142131	0.503752	0.260465	0.125148	0	0.569997	0.993368	0.278748	0.066936	0.16916	0.155096	0	0
ENSG00000112414	ADGRG6	chr6:142301854-142446266	0.066235	0.182513	0.077409	0.801907	0.107711	1.1221	0.097349	0.252699	0.029638	0.126662	0.135915	0.130343	0.287494	0.13505	0.190939	0.111668	0.215998	0.248283	0.068947	0.028033	0.033564	0.006267	0.047551	0	0	0
ENSG00000211696	TRGV8	chr7:38330343-38330935	0.130439	0.165261	0.156861	4.24998	0.156931	0.170863	0.227295	0.337022	0.372075	1.44801	0.29544	0.206975	0.280586	2.44462	0.574996	0.13594	0	0	0.177807	0.220638	0	0.07392	0.046225	0	0	0
ENSG00000169902	TPST1	chr7:66201440-66455948	0.696384	1.81597	0.36427	1.84095	1.82629	1.37462	1.50792	0.57697	4.46184	14.3278	1.08659	0.992668	2.51364	8.78439	0.306099	0.982651	0.79319	1.28391	1.01293	1.01905	0.380088	31.1714	13.3003	17.2523	0.420092	4.22855
ENSG00000237254	TRBV30	chr7:142812586-142813399	4.26459	3.85845	0.260068	0.044231	1.96464	1.30785	2.08767	0.496672	3.62275	0.357018	0	6.7289	8.72588	0	1.40407	4.11932	1.01281	0	1.07173	2.7079	0.069519	0.313252	0	0	0	0
ENSG00000185697	MYBL1	chr8:66562096-66614247	11.3609	6.84172	22.3263	3.02235	6.777	8.13619	8.95931	3.98573	3.03218	2.1363	2.09976	5.34537	5.20819	3.29476	4.98821	5.32911	3.04167	2.13368	6.19004	7.40212	1.74112	1.00473	2.11704	1.31807	2.46819	2.51453
ENSG00000245164	LINC00861	chr8:125847040-126292788	15.8467	10.9399	1.48247	1.80727	9.05983	10.161	15.4758	3.70983	3.91408	3.7487	1.87141	2.24376	10.014	0.961495	4.02395	3.98767	1.83191	0.5484	4.26102	5.32257	2.43287	0.229578	1.8067	1.15978	2.37705	0.239551
ENSG00000099219	ERMP1	chr9:5764079-5833117	9.92698	9.08817	4.11634	2.42792	6.37325	7.65553	9.7271	1.78936	2.80107	3.15362	3.12427	3.77905	6.00579	2.81322	2.99121	2.19929	0.832101	1.48948	4.84094	4.30922	1.42392	0.232185	1.70371	2.1768	1.07497	0.270049
ENSG00000168913	ENHO	chr9:34521043-34522990	1.42766	1.68492	2.19979	2.05028	1.0856	1.16111	1.81399	0.647896	1.49734	0.297308	1.02909	2.05739	2.25602	0.615927	0.282795	0.941918	0	0	0.60876	0.955718	0.512495	0	0.15046	0	0	0
ENSG00000164967	RPP25L	chr9:34610486-34612104	1.2702	3.14629	4.60937	0	1.62087	0.944403	4.64205	0	0.458103	1.5772	0	0	4.80193	0	0	1.15574	0	0	0.726132	0	0	0	0	0	0	0
ENSG00000188647	PTAR1	chr9:69705698-69760048	32.6236	18.3266	5.64777	14.5538	23.7001	14.0924	19.9621	11.6016	18.6163	15.956	8.33998	9.05346	27.4447	5.42419	7.28672	8.53885	15.7381	8.92515	7.27189	11.9991	7.87847	9.26207	8.71601	6.72547	1.39316	3.09552
ENSG00000260220	CCDC187	chr9:136249971-136311708	0.005667	0.001937	0	0.051653	0.065283	0.024124	0.016904	0.014272	0.02515	0	0	0	0.016484	0.061966	0.026631	0.324276	0.189878	0.131938	0.043685	0.126431	0	0.115878	0.089972	0.474629	0.452449	0
ENSG00000187601	MAGEH1	chrX:55452105-55453566	4.65162	6.0621	3.77335	1.56177	2.52337	2.40896	5.80695	0.931228	2.51856	1.19295	1.02224	1.72169	8.39019	1.34517	0.94916	1.36268	0.856093	1.01624	2.6327	2.05414	0.973825	0.270761	0.352416	0.54293	0	0.926438
ENSG00000101935	AMMECR1	chrX:110194186-110440233	11.5945	6.81356	2.48725	1.81407	6.85611	4.42996	7.94234	2.46617	4.32489	2.85059	0.933439	2.23108	8.2554	1.0086	3.40831	2.29225	2.80905	3.34304	2.92073	7.01687	2.18696	1.01178	1.49697	1.09781	0.409881	0.637764
ENSG00000076770	MBNL3	chrX:132369317-132489968	26.578	25.1925	3.59868	3.46384	21.9348	10.3256	19.1366	6.39825	16.301	9.42183	1.25688	13.2575	21.9913	5.4077	9.62993	7.60422	3.54415	10.1557	16.5737	10.5429	6.34842	3.37181	5.06587	7.79754	3.50038	0.909046
ENSG00000160131	VMA21	chrX:151396515-151430975	19.2066	14.7434	4.0344	5.44314	15.6671	6.38336	12.8412	5.43366	10.0807	5.58855	4.25269	9.30689	22.3412	7.44934	4.82762	5.08688	8.02675	6.21269	5.37532	6.88858	3.86924	4.18247	2.93107	2.69976	9.02466	0.944228
ENSG00000231437	LINC01750	chr1:111989770-111998842	0	0.17751	0	0	0.050358	0.03313	0.021721	0	0	0.014238	0.164558	0	0.036271	0	0	0.12126	0	1.5706	0	0.016071	0	0	0	0	0	0
ENSG00000236481	LINC02195	chr16:26584755-26595457	0	0	0	0	0	0.303652	0.048761	0	0.084391	0	0	0	0.252334	0.214283	0	0	0	0	0	0	0	0	0	0	0	0
ENSG00000242770	CD200R1L-AS1	chr3:112802478-112812819	0	0.124566	0	0	0	0	0.280393	0	0	0.312187	0	0	0.088347	0	0	0	0	0	0	0	0	0	0	0	0	0
ENSG00000081803	CADPS2	chr7:122318411-122886759	0	0	0	0	0	0	0	0	0	0	0	0	0	0	0	0	0	0	0	0	0	0	0.006256	0.015759	0	0
